# Supplementary material for: Addressing the mean–variance relationship in spatially resolved transcriptomics data with spoon
Source: Biostatistics. 2025 Jun 14;26(1):kxaf012. doi: 10.1093/biostatistics/kxaf012 (PMC12166475; doi:10.1093/biostatistics/kxaf012)
Supplement: kxaf012_Supplementary_Data [file kxaf012_supplementary_data.zip]

Archive with 3 entries (3 files):
- biosts-24390-File002.pdf
- biosts-24390-File004.cls
- biosts-24390-File006.bib
