# Supplementary material for: Addressing the mean–variance relationship in spatially resolved transcriptomics data with spoon
Source: Biostatistics. 2025 Jun 14;26(1):kxaf012. doi: 10.1093/biostatistics/kxaf012 (PMC12166475; doi:10.1093/biostatistics/kxaf012)
Supplement: kxaf012_Supplementary_Data [file kxaf012_supplementary_data.zip › biosts-24390-File006.bib]

@article{mccarthy_differential_2012,
	title = {Differential expression analysis of multifactor {RNA}-{Seq} experiments with respect to biological variation},
	volume = {40},
	issn = {1362-4962, 0305-1048},
	url = {https://academic.oup.com/nar/article/40/10/4288/2411520},
	doi = {10.1093/nar/gks042},
	language = {en},
	number = {10},
	urldate = {2023-02-12},
	journal = {Nucleic Acids Research},
	author = {McCarthy, Davis J. and Chen, Yunshun and Smyth, Gordon K.},
	month = may,
	year = {2012},
	pages = {4288--4297},
	file = {Full Text:/Users/Kinnary/Zotero/storage/48KX48Z8/McCarthy et al. - 2012 - Differential expression analysis of multifactor RN.pdf:application/pdf},
}

@article{law_voom_2014,
	title = {voom: precision weights unlock linear model analysis tools for {RNA}-seq read counts},
	volume = {15},
	issn = {1465-6906},
	shorttitle = {voom},
	url = {http://genomebiology.biomedcentral.com/articles/10.1186/gb-2014-15-2-r29},
	doi = {10.1186/gb-2014-15-2-r29},
	language = {en},
	number = {2},
	urldate = {2023-02-12},
	journal = {Genome Biology},
	author = {Law, Charity W and Chen, Yunshun and Shi, Wei and Smyth, Gordon K},
	year = {2014},
	pages = {R29},
	file = {Full Text:/Users/Kinnary/Zotero/storage/7R8IQSKC/Law et al. - 2014 - voom precision weights unlock linear model analys.pdf:application/pdf},
}

@article{datta_hierarchical_2016,
	title = {Hierarchical {Nearest}-{Neighbor} {Gaussian} {Process} {Models} for {Large} {Geostatistical} {Datasets}},
	volume = {111},
	issn = {0162-1459, 1537-274X},
	url = {https://www.tandfonline.com/doi/full/10.1080/01621459.2015.1044091},
	doi = {10.1080/01621459.2015.1044091},
	language = {en},
	number = {514},
	urldate = {2023-11-02},
	journal = {Journal of the American Statistical Association},
	author = {Datta, Abhirup and Banerjee, Sudipto and Finley, Andrew O. and Gelfand, Alan E.},
	month = apr,
	year = {2016},
	pages = {800--812},
}

@misc{10x_genomics_human_2022,
	title = {Human {Breast} {Cancer}: {Visium} {Fresh} {Frozen}, {Whole} {Transcriptome}},
	url = {https://www.10xgenomics.com/resources/datasets/human-breast-cancer-visium-fresh-frozen-whole-transcriptome-1-standard},
	urldate = {2023-11-02},
	author = {10x Genomics},
	month = jul,
	year = {2022},
}

@article{banerjee_gaussian_2008,
	title = {Gaussian {Predictive} {Process} {Models} for {Large} {Spatial} {Data} {Sets}},
	volume = {70},
	issn = {1369-7412, 1467-9868},
	url = {https://academic.oup.com/jrsssb/article/70/4/825/7109503},
	doi = {10.1111/j.1467-9868.2008.00663.x},
	abstract = {Summary 
            With scientific data available at geocoded locations, investigators are increasingly turning to spatial process models for carrying out statistical inference. Over the last decade, hierarchical models implemented through Markov chain Monte Carlo methods have become especially popular for spatial modelling, given their flexibility and power to fit models that would be infeasible with classical methods as well as their avoidance of possibly inappropriate asymptotics. However, fitting hierarchical spatial models often involves expensive matrix decompositions whose computational complexity increases in cubic order with the number of spatial locations, rendering such models infeasible for large spatial data sets. This computational burden is exacerbated in multivariate settings with several spatially dependent response variables. It is also aggravated when data are collected at frequent time points and spatiotemporal process models are used. With regard to this challenge, our contribution is to work with what we call predictive process models for spatial and spatiotemporal data. Every spatial (or spatiotemporal) process induces a predictive process model (in fact, arbitrarily many of them). The latter models project process realizations of the former to a lower dimensional subspace, thereby reducing the computational burden. Hence, we achieve the flexibility to accommodate non-stationary, non-Gaussian, possibly multivariate, possibly spatiotemporal processes in the context of large data sets. We discuss attractive theoretical properties of these predictive processes. We also provide a computational template encompassing these diverse settings. Finally, we illustrate the approach with simulated and real data sets.},
	language = {en},
	number = {4},
	urldate = {2023-11-02},
	journal = {Journal of the Royal Statistical Society Series B: Statistical Methodology},
	author = {Banerjee, Sudipto and Gelfand, Alan E. and Finley, Andrew O. and Sang, Huiyan},
	month = sep,
	year = {2008},
	pages = {825--848},
}

@article{weber_gene_2023,
	title = {The gene expression landscape of the human locus coeruleus revealed by single-nucleus and spatially-resolved transcriptomics},
	volume = {12},
	url = {https://elifesciences.org/reviewed-preprints/84628},
	doi = {10.7554/eLife.84628},
	abstract = {Norepinephrine (NE) neurons in the locus coeruleus (LC) project widely throughout the central nervous system, playing critical roles in arousal and mood, as well as various components of cognition including attention, learning, and memory. The LC-NE system is also implicated in multiple neurological and neuropsychiatric disorders. Importantly, LC-NE neurons are highly sensitive to degeneration in both Alzheimer’s and Parkinson’s disease. Despite the clinical importance of the brain region and the prominent role of LC-NE neurons in a variety of brain and behavioral functions, a detailed molecular characterization of the LC is lacking. Here, we used a combination of spatially-resolved transcriptomics and single-nucleus RNA-sequencing to characterize the molecular landscape of the LC region and the transcriptomic profile of LC-NE neurons in the human brain. We provide a freely accessible resource of these data in web-accessible formats.},
	language = {en},
	urldate = {2023-10-16},
	journal = {eLife},
	author = {Weber, Lukas M. and Divecha, Heena R. and Tran, Matthew N. and Kwon, Sang Ho and Spangler, Abby and Montgomery, Kelsey D. and Tippani, Madhavi and Bharadwaj, Rahul and Kleinman, Joel E. and Page, Stephanie C. and Hyde, Thomas M. and Collado-Torres, Leonardo and Maynard, Kristen R. and Martinowich, Keri and Hicks, Stephanie C.},
	month = feb,
	year = {2023},
}

@article{maynard_transcriptome-scale_2021,
	title = {Transcriptome-scale spatial gene expression in the human dorsolateral prefrontal cortex},
	volume = {24},
	copyright = {2021 The Author(s), under exclusive licence to Springer Nature America, Inc.},
	issn = {1546-1726},
	url = {https://www.nature.com/articles/s41593-020-00787-0},
	doi = {10.1038/s41593-020-00787-0},
	abstract = {We used the 10x Genomics Visium platform to define the spatial topography of gene expression in the six-layered human dorsolateral prefrontal cortex. We identified extensive layer-enriched expression signatures and refined associations to previous laminar markers. We overlaid our laminar expression signatures on large-scale single nucleus RNA-sequencing data, enhancing spatial annotation of expression-driven clusters. By integrating neuropsychiatric disorder gene sets, we showed differential layer-enriched expression of genes associated with schizophrenia and autism spectrum disorder, highlighting the clinical relevance of spatially defined expression. We then developed a data-driven framework to define unsupervised clusters in spatial transcriptomics data, which can be applied to other tissues or brain regions in which morphological architecture is not as well defined as cortical laminae. Last, we created a web application for the scientific community to explore these raw and summarized data to augment ongoing neuroscience and spatial transcriptomics research (http://research.libd.org/spatialLIBD).},
	language = {en},
	number = {3},
	urldate = {2023-10-16},
	journal = {Nature Neuroscience},
	author = {Maynard, Kristen R. and Collado-Torres, Leonardo and Weber, Lukas M. and Uytingco, Cedric and Barry, Brianna K. and Williams, Stephen R. and Catallini, Joseph L. and Tran, Matthew N. and Besich, Zachary and Tippani, Madhavi and Chew, Jennifer and Yin, Yifeng and Kleinman, Joel E. and Hyde, Thomas M. and Rao, Nikhil and Hicks, Stephanie C. and Martinowich, Keri and Jaffe, Andrew E.},
	month = mar,
	year = {2021},
	keywords = {Gene expression, Molecular neuroscience},
	pages = {425--436},
}

@article{abrar_novatest_2023,
	title = {{NoVaTeST}: identifying genes with location-dependent noise variance in spatial transcriptomics data},
	volume = {39},
	issn = {1367-4811},
	shorttitle = {{NoVaTeST}},
	url = {https://academic.oup.com/bioinformatics/article/doi/10.1093/bioinformatics/btad372/7191774},
	doi = {10.1093/bioinformatics/btad372},
	abstract = {Abstract 
             
              Motivation 
              Spatial transcriptomics (ST) can reveal the existence and extent of spatial variation of gene expression in complex tissues. Such analyses could help identify spatially localized processes underlying a tissue’s function. Existing tools to detect spatially variable genes assume a constant noise variance across spatial locations. This assumption might miss important biological signals when the variance can change across locations. 
             
             
              Results 
              In this article, we propose NoVaTeST, a framework to identify genes with location-dependent noise variance in ST data. NoVaTeST models gene expression as a function of spatial location and allows the noise to vary spatially. NoVaTeST then statistically compares this model to one with constant noise and detects genes showing significant spatial noise variation. We refer to these genes as “noisy genes.” In tumor samples, the noisy genes detected by NoVaTeST are largely independent of the spatially variable genes detected by existing tools that assume constant noise, and provide important biological insights into tumor microenvironments. 
             
             
              Availability and implementation 
              An implementation of the NoVaTeST framework in Python along with instructions for running the pipeline is available at https://github.com/abidabrar-bracu/NoVaTeST.},
	language = {en},
	number = {6},
	urldate = {2023-10-11},
	journal = {Bioinformatics},
	author = {Abrar, Mohammed Abid and Kaykobad, M and Rahman, M Saifur and Samee, Md Abul Hassan},
	editor = {Robinson, Peter},
	month = jun,
	year = {2023},
	pages = {btad372},
}

@article{dries_giotto_2021,
	title = {Giotto: a toolbox for integrative analysis and visualization of spatial expression data},
	volume = {22},
	issn = {1474-760X},
	shorttitle = {Giotto},
	url = {https://genomebiology.biomedcentral.com/articles/10.1186/s13059-021-02286-2},
	doi = {10.1186/s13059-021-02286-2},
	abstract = {Abstract 
            Spatial transcriptomic and proteomic technologies have provided new opportunities to investigate cells in their native microenvironment. Here we present Giotto, a comprehensive and open-source toolbox for spatial data analysis and visualization. The analysis module provides end-to-end analysis by implementing a wide range of algorithms for characterizing tissue composition, spatial expression patterns, and cellular interactions. Furthermore, single-cell RNAseq data can be integrated for spatial cell-type enrichment analysis. The visualization module allows users to interactively visualize analysis outputs and imaging features. To demonstrate its general applicability, we apply Giotto to a wide range of datasets encompassing diverse technologies and platforms.},
	language = {en},
	number = {1},
	urldate = {2023-10-11},
	journal = {Genome Biology},
	author = {Dries, Ruben and Zhu, Qian and Dong, Rui and Eng, Chee-Huat Linus and Li, Huipeng and Liu, Kan and Fu, Yuntian and Zhao, Tianxiao and Sarkar, Arpan and Bao, Feng and George, Rani E. and Pierson, Nico and Cai, Long and Yuan, Guo-Cheng},
	month = dec,
	year = {2021},
	pages = {78},
}

@article{hao_somde_2021,
	title = {{SOMDE}: a scalable method for identifying spatially variable genes with self-organizing map},
	volume = {37},
	issn = {1367-4803, 1367-4811},
	shorttitle = {{SOMDE}},
	url = {https://academic.oup.com/bioinformatics/article/37/23/4392/6308937},
	doi = {10.1093/bioinformatics/btab471},
	abstract = {Abstract 
             
              Motivation 
              Recent developments of spatial transcriptomic sequencing technologies provide powerful tools for understanding cells in the physical context of tissue microenvironments. A fundamental task in spatial gene expression analysis is to identify genes with spatially variable expression patterns, or spatially variable genes (SVgenes). Several computational methods have been developed for this task. Their high computational complexity limited their scalability to the latest and future large-scale spatial expression data. 
             
             
              Results 
              We present SOMDE, an efficient method for identifying SVgenes in large-scale spatial expression data. SOMDE uses self-organizing map to cluster neighboring cells into nodes, and then uses a Gaussian process to fit the node-level spatial gene expression to identify SVgenes. Experiments show that SOMDE is about 5–50 times faster than existing methods with comparable results. The adjustable resolution of SOMDE makes it the only method that can give results in ∼5 min in large datasets of more than 20 000 sequencing sites. SOMDE is available as a python package on PyPI at https://pypi.org/project/somde free for academic use. 
             
             
              Availability and implementation 
              SOMDE is available for download from PyPI, and the source code is openly available from the Github repository https://github.com/XuegongLab/somde. 
             
             
              Supplementary information 
              Supplementary data are available at Bioinformatics online.},
	language = {en},
	number = {23},
	urldate = {2023-10-11},
	journal = {Bioinformatics},
	author = {Hao, Minsheng and Hua, Kui and Zhang, Xuegong},
	editor = {Robinson, Peter},
	month = dec,
	year = {2021},
	pages = {4392--4398},
}

@article{zhu_spark-x_2021,
	title = {{SPARK}-{X}: non-parametric modeling enables scalable and robust detection of spatial expression patterns for large spatial transcriptomic studies},
	volume = {22},
	issn = {1474-760X},
	shorttitle = {{SPARK}-{X}},
	url = {https://genomebiology.biomedcentral.com/articles/10.1186/s13059-021-02404-0},
	doi = {10.1186/s13059-021-02404-0},
	abstract = {Abstract 
            Spatial transcriptomic studies are becoming increasingly common and large, posing important statistical and computational challenges for many analytic tasks. Here, we present SPARK-X, a non-parametric method for rapid and effective detection of spatially expressed genes in large spatial transcriptomic studies. SPARK-X not only produces effective type I error control and high power but also brings orders of magnitude computational savings. We apply SPARK-X to analyze three large datasets, one of which is only analyzable by SPARK-X. In these data, SPARK-X identifies many spatially expressed genes including those that are spatially expressed within the same cell type, revealing new biological insights.},
	language = {en},
	number = {1},
	urldate = {2023-10-11},
	journal = {Genome Biology},
	author = {Zhu, Jiaqiang and Sun, Shiquan and Zhou, Xiang},
	month = dec,
	year = {2021},
	pages = {184},
}

@article{svensson_spatialde_2018,
	title = {{SpatialDE}: identification of spatially variable genes},
	volume = {15},
	issn = {1548-7091, 1548-7105},
	shorttitle = {{SpatialDE}},
	url = {https://www.nature.com/articles/nmeth.4636},
	doi = {10.1038/nmeth.4636},
	language = {en},
	number = {5},
	urldate = {2023-10-11},
	journal = {Nature Methods},
	author = {Svensson, Valentine and Teichmann, Sarah A and Stegle, Oliver},
	month = may,
	year = {2018},
	pages = {343--346},
}

@article{weber_nnsvg_2023,
	title = {{nnSVG} for the scalable identification of spatially variable genes using nearest-neighbor {Gaussian} processes},
	volume = {14},
	issn = {2041-1723},
	url = {https://www.nature.com/articles/s41467-023-39748-z},
	doi = {10.1038/s41467-023-39748-z},
	abstract = {Abstract 
             
              Feature selection to identify spatially variable genes or other biologically informative genes is a key step during analyses of spatially-resolved transcriptomics data. Here, we propose nnSVG, a scalable approach to identify spatially variable genes based on nearest-neighbor Gaussian processes. Our method (i) identifies genes that vary in expression continuously across the entire tissue or within a priori defined spatial domains, (ii) uses gene-specific estimates of length scale parameters within the Gaussian process models, and (iii) scales linearly with the number of spatial locations. We demonstrate the performance of our method using experimental data from several technological platforms and simulations. A software implementation is available at 
              https://bioconductor.org/packages/nnSVG 
              .},
	language = {en},
	number = {1},
	urldate = {2023-10-11},
	journal = {Nature Communications},
	author = {Weber, Lukas M. and Saha, Arkajyoti and Datta, Abhirup and Hansen, Kasper D. and Hicks, Stephanie C.},
	month = jul,
	year = {2023},
	pages = {4059},
}

@article{williams_introduction_2022,
	title = {An introduction to spatial transcriptomics for biomedical research},
	volume = {14},
	issn = {1756-994X},
	url = {https://doi.org/10.1186/s13073-022-01075-1},
	doi = {10.1186/s13073-022-01075-1},
	abstract = {Single-cell transcriptomics (scRNA-seq) has become essential for biomedical research over the past decade, particularly in developmental biology, cancer, immunology, and neuroscience. Most commercially available scRNA-seq protocols require cells to be recovered intact and viable from tissue. This has precluded many cell types from study and largely destroys the spatial context that could otherwise inform analyses of cell identity and function. An increasing number of commercially available platforms now facilitate spatially resolved, high-dimensional assessment of gene transcription, known as ‘spatial transcriptomics’. Here, we introduce different classes of method, which either record the locations of hybridized mRNA molecules in tissue, image the positions of cells themselves prior to assessment, or employ spatial arrays of mRNA probes of pre-determined location. We review sizes of tissue area that can be assessed, their spatial resolution, and the number and types of genes that can be profiled. We discuss if tissue preservation influences choice of platform, and provide guidance on whether specific platforms may be better suited to discovery screens or hypothesis testing. Finally, we introduce bioinformatic methods for analysing spatial transcriptomic data, including pre-processing, integration with existing scRNA-seq data, and inference of cell-cell interactions. Spatial -omics methods are already improving our understanding of human tissues in research, diagnostic, and therapeutic settings. To build upon these recent advancements, we provide entry-level guidance for those seeking to employ spatial transcriptomics in their own biomedical research.},
	number = {1},
	urldate = {2023-10-11},
	journal = {Genome Medicine},
	author = {Williams, Cameron G. and Lee, Hyun Jae and Asatsuma, Takahiro and Vento-Tormo, Roser and Haque, Ashraful},
	month = jun,
	year = {2022},
	pages = {68},
}

@article{hao_integrated_2021,
	title = {Integrated analysis of multimodal single-cell data},
	volume = {184},
	issn = {00928674},
	url = {https://linkinghub.elsevier.com/retrieve/pii/S0092867421005833},
	doi = {10.1016/j.cell.2021.04.048},
	language = {en},
	number = {13},
	urldate = {2023-10-11},
	journal = {Cell},
	author = {Hao, Yuhan and Hao, Stephanie and Andersen-Nissen, Erica and Mauck, William M. and Zheng, Shiwei and Butler, Andrew and Lee, Maddie J. and Wilk, Aaron J. and Darby, Charlotte and Zager, Michael and Hoffman, Paul and Stoeckius, Marlon and Papalexi, Efthymia and Mimitou, Eleni P. and Jain, Jaison and Srivastava, Avi and Stuart, Tim and Fleming, Lamar M. and Yeung, Bertrand and Rogers, Angela J. and McElrath, Juliana M. and Blish, Catherine A. and Gottardo, Raphael and Smibert, Peter and Satija, Rahul},
	month = jun,
	year = {2021},
	pages = {3573--3587.e29},
}

@article{townes_feature_2019,
	title = {Feature selection and dimension reduction for single-cell {RNA}-{Seq} based on a multinomial model},
	volume = {20},
	issn = {1474-760X},
	url = {https://genomebiology.biomedcentral.com/articles/10.1186/s13059-019-1861-6},
	doi = {10.1186/s13059-019-1861-6},
	abstract = {Abstract 
            Single-cell RNA-Seq (scRNA-Seq) profiles gene expression of individual cells. Recent scRNA-Seq datasets have incorporated unique molecular identifiers (UMIs). Using negative controls, we show UMI counts follow multinomial sampling with no zero inflation. Current normalization procedures such as log of counts per million and feature selection by highly variable genes produce false variability in dimension reduction. We propose simple multinomial methods, including generalized principal component analysis (GLM-PCA) for non-normal distributions, and feature selection using deviance. These methods outperform the current practice in a downstream clustering assessment using ground truth datasets.},
	language = {en},
	number = {1},
	urldate = {2023-10-11},
	journal = {Genome Biology},
	author = {Townes, F. William and Hicks, Stephanie C. and Aryee, Martin J. and Irizarry, Rafael A.},
	month = dec,
	year = {2019},
	pages = {295},
}

@article{robinson_edger_2010,
	title = {{edgeR} : a {Bioconductor} package for differential expression analysis of digital gene expression data},
	volume = {26},
	issn = {1367-4811, 1367-4803},
	shorttitle = {{edgeR}},
	url = {https://academic.oup.com/bioinformatics/article/26/1/139/182458},
	doi = {10.1093/bioinformatics/btp616},
	abstract = {Abstract 
            Summary: It is expected that emerging digital gene expression (DGE) technologies will overtake microarray technologies in the near future for many functional genomics applications. One of the fundamental data analysis tasks, especially for gene expression studies, involves determining whether there is evidence that counts for a transcript or exon are significantly different across experimental conditions. edgeR is a Bioconductor software package for examining differential expression of replicated count data. An overdispersed Poisson model is used to account for both biological and technical variability. Empirical Bayes methods are used to moderate the degree of overdispersion across transcripts, improving the reliability of inference. The methodology can be used even with the most minimal levels of replication, provided at least one phenotype or experimental condition is replicated. The software may have other applications beyond sequencing data, such as proteome peptide count data. 
            Availability: The package is freely available under the LGPL licence from the Bioconductor web site (http://bioconductor.org). 
            Contact:  mrobinson@wehi.edu.au},
	language = {en},
	number = {1},
	urldate = {2023-10-11},
	journal = {Bioinformatics},
	author = {Robinson, Mark D. and McCarthy, Davis J. and Smyth, Gordon K.},
	month = jan,
	year = {2010},
	pages = {139--140},
}

@article{ritchie_limma_2015,
	title = {limma powers differential expression analyses for {RNA}-sequencing and microarray studies},
	volume = {43},
	issn = {1362-4962},
	doi = {10.1093/nar/gkv007},
	abstract = {limma is an R/Bioconductor software package that provides an integrated solution for analysing data from gene expression experiments. It contains rich features for handling complex experimental designs and for information borrowing to overcome the problem of small sample sizes. Over the past decade, limma has been a popular choice for gene discovery through differential expression analyses of microarray and high-throughput PCR data. The package contains particularly strong facilities for reading, normalizing and exploring such data. Recently, the capabilities of limma have been significantly expanded in two important directions. First, the package can now perform both differential expression and differential splicing analyses of RNA sequencing (RNA-seq) data. All the downstream analysis tools previously restricted to microarray data are now available for RNA-seq as well. These capabilities allow users to analyse both RNA-seq and microarray data with very similar pipelines. Second, the package is now able to go past the traditional gene-wise expression analyses in a variety of ways, analysing expression profiles in terms of co-regulated sets of genes or in terms of higher-order expression signatures. This provides enhanced possibilities for biological interpretation of gene expression differences. This article reviews the philosophy and design of the limma package, summarizing both new and historical features, with an emphasis on recent enhancements and features that have not been previously described.},
	language = {eng},
	number = {7},
	journal = {Nucleic Acids Research},
	author = {Ritchie, Matthew E. and Phipson, Belinda and Wu, Di and Hu, Yifang and Law, Charity W. and Shi, Wei and Smyth, Gordon K.},
	month = apr,
	year = {2015},
	pmid = {25605792},
	pmcid = {PMC4402510},
	keywords = {Sequence Analysis, RNA, Software, Gene Expression Regulation, Oligonucleotide Array Sequence Analysis},
	pages = {e47},
}

@article{love_moderated_2014,
	title = {Moderated estimation of fold change and dispersion for {RNA}-seq data with {DESeq2}},
	volume = {15},
	issn = {1474-760X},
	doi = {10.1186/s13059-014-0550-8},
	abstract = {In comparative high-throughput sequencing assays, a fundamental task is the analysis of count data, such as read counts per gene in RNA-seq, for evidence of systematic changes across experimental conditions. Small replicate numbers, discreteness, large dynamic range and the presence of outliers require a suitable statistical approach. We present DESeq2, a method for differential analysis of count data, using shrinkage estimation for dispersions and fold changes to improve stability and interpretability of estimates. This enables a more quantitative analysis focused on the strength rather than the mere presence of differential expression. The DESeq2 package is available at http://www.bioconductor.org/packages/release/bioc/html/DESeq2.html webcite.},
	language = {eng},
	number = {12},
	journal = {Genome Biology},
	author = {Love, Michael I. and Huber, Wolfgang and Anders, Simon},
	year = {2014},
	pmid = {25516281},
	pmcid = {PMC4302049},
	keywords = {Sequence Analysis, RNA, RNA, Algorithms, Computational Biology, High-Throughput Nucleotide Sequencing, Models, Genetic, Software},
	pages = {550},
}

@book{kapiamba_modeling_2005,
	series = {Selected {Paper} 136550},
	title = {Modeling {Heteroskedasticity} of {Crop} {Yield} {Distributions}: {Implications} for {Normality}},
	shorttitle = {Modeling {Heteroskedasticity} of {Crop} {Yield} {Distributions}},
	abstract = {The paper analyzes the extent to which ignorance of heteroskedasticity or its inadequate modeling would result in misleading statistical inferences about crop yield distribution. We follow the "detrending mean yield approach" in which we model the conditional mean yield using a panel data model. We assume alternative structures of variance-covariance matrix for the random component. Heteroskedasticity robust and non-robust estimation methods are used before performing a joint normality test on the random component of crop yield data. Our findings provide evidence against the claim that virtually all previous findings of non-normality in crop yields are infected because of the ignorance of heteroskedasticity or its inappropriate modeling. Accounting for heteroskedasticity in crop yield data would matter for validity of evidence against normality only to the extent that its proportion among the source of departure from normal distribution is relatively sizable},
	language = {eng},
	editor = {Kapiamba, Luabeya F.},
	year = {2005},
	keywords = {Research Methods/ Statistical Methods},
}

@article{turner_markov_1989,
	title = {A {Markov} model of heteroskedasticity, risk, and learning in the stock market},
	volume = {25},
	issn = {0304-405X},
	url = {https://www.sciencedirect.com/science/article/pii/0304405X89900949},
	doi = {10.1016/0304-405X(89)90094-9},
	abstract = {We examine a variety of models in which the variance of a portfolio's excess return depends on a state variable generated by a first-order Markov process. A model in which the state is known to economic agents is estimated. It suggests that the mean excess return moves inversely with the level of risk. We then estimate a model in which agents are uncertain of the state. The estimates indicate that agents are consistently surprised by high-variance periods, so there is a negative correlation between movements in volatility and in excess returns.},
	number = {1},
	urldate = {2023-10-11},
	journal = {Journal of Financial Economics},
	author = {Turner, Christopher M. and Startz, Richard and Nelson, Charles R.},
	month = nov,
	year = {1989},
	pages = {3--22},
}

@article{ahlmann-eltze_comparison_2023,
	title = {Comparison of transformations for single-cell {RNA}-seq data},
	volume = {20},
	copyright = {2023 The Author(s)},
	issn = {1548-7105},
	url = {https://www.nature.com/articles/s41592-023-01814-1},
	doi = {10.1038/s41592-023-01814-1},
	abstract = {The count table, a numeric matrix of genes × cells, is the basic input data structure in the analysis of single-cell RNA-sequencing data. A common preprocessing step is to adjust the counts for variable sampling efficiency and to transform them so that the variance is similar across the dynamic range. These steps are intended to make subsequent application of generic statistical methods more palatable. Here, we describe four transformation approaches based on the delta method, model residuals, inferred latent expression state and factor analysis. We compare their strengths and weaknesses and find that the latter three have appealing theoretical properties; however, in benchmarks using simulated and real-world data, it turns out that a rather simple approach, namely, the logarithm with a pseudo-count followed by principal-component analysis, performs as well or better than the more sophisticated alternatives. This result highlights limitations of current theoretical analysis as assessed by bottom-line performance benchmarks.},
	language = {en},
	number = {5},
	urldate = {2023-10-11},
	journal = {Nature Methods},
	author = {Ahlmann-Eltze, Constantin and Huber, Wolfgang},
	month = may,
	year = {2023},
	keywords = {RNA sequencing, Statistical methods, Transcriptomics},
	pages = {665--672},
}

@article{saha_brisc_2018,
	title = {{BRISC}: bootstrap for rapid inference on spatial covariances: {Rapid} bootstrap for spatial covariances},
	volume = {7},
	issn = {20491573},
	shorttitle = {{BRISC}},
	url = {https://onlinelibrary.wiley.com/doi/10.1002/sta4.184},
	doi = {10.1002/sta4.184},
	language = {en},
	number = {1},
	urldate = {2023-08-23},
	journal = {Stat},
	author = {Saha, Arkajyoti and Datta, Abhirup},
	year = {2018},
	pages = {e184},
}

@article{antolovic_generation_2017,
	title = {Generation of {Single}-{Cell} {Transcript} {Variability} by {Repression}},
	volume = {27},
	url = {https://www.ncbi.nlm.nih.gov/pmc/articles/PMC5483230/},
	doi = {10.1016/j.cub.2017.05.028},
	abstract = {Gene expression levels vary greatly within similar cells, even within clonal cell populations []. These spontaneous expression differences underlie cell fate diversity in both differentiation and disease []. The mechanisms responsible for generating expression ...},
	language = {en},
	number = {12},
	urldate = {2023-07-17},
	journal = {Current Biology},
	author = {Antolović, Vlatka and Miermont, Agnes and Corrigan, Adam M. and Chubb, Jonathan R.},
	month = jun,
	year = {2017},
	pmid = {28602650},
	pages = {1811},
}

@article{brennecke_accounting_2013,
	title = {Accounting for technical noise in single-cell {RNA}-seq experiments},
	volume = {10},
	copyright = {2013 Springer Nature America, Inc.},
	issn = {1548-7105},
	url = {https://www.nature.com/articles/nmeth.2645},
	doi = {10.1038/nmeth.2645},
	abstract = {A statistical method that uses spike-ins to model the dependence of technical noise on transcript abundance in single-cell RNA-seq experiments allows identification of genes wherein observed variability in read counts can be reliably interpreted as a signal of biological variability as opposed to the effect of technical noise.},
	language = {en},
	number = {11},
	urldate = {2023-07-17},
	journal = {Nature Methods},
	author = {Brennecke, Philip and Anders, Simon and Kim, Jong Kyoung and Kołodziejczyk, Aleksandra A. and Zhang, Xiuwei and Proserpio, Valentina and Baying, Bianka and Benes, Vladimir and Teichmann, Sarah A. and Marioni, John C. and Heisler, Marcus G.},
	month = nov,
	year = {2013},
	keywords = {Gene expression, Statistical methods, Plant molecular biology, Systems biology},
	pages = {1093--1095},
}

@article{eling_correcting_2018,
	title = {Correcting the {Mean}-{Variance} {Dependency} for {Differential} {Variability} {Testing} {Using} {Single}-{Cell} {RNA} {Sequencing} {Data}},
	volume = {7},
	issn = {2405-4712},
	url = {https://www.ncbi.nlm.nih.gov/pmc/articles/PMC6167088/},
	doi = {10.1016/j.cels.2018.06.011},
	abstract = {Cell-to-cell transcriptional variability in otherwise homogeneous cell populations plays an important role in tissue function and development. Single-cell RNA sequencing can characterize this variability in a transcriptome-wide manner. However, technical variation and the confounding between variability and mean expression estimates hinder meaningful comparison of expression variability between cell populations. To address this problem, we introduce an analysis approach that extends the BASiCS statistical framework to derive a residual measure of variability that is not confounded by mean expression. This includes a robust procedure for quantifying technical noise in experiments where technical spike-in molecules are not available. We illustrate how our method provides biological insight into the dynamics of cell-to-cell expression variability, highlighting a synchronization of biosynthetic machinery components in immune cells upon activation. In contrast to the uniform up-regulation of the biosynthetic machinery, CD4+ T cells show heterogeneous up-regulation of immune-related and lineage-defining genes during activation and differentiation., 
          
            
              •
              Correction of the mean-variability dependency in scRNA-seq data using BASiCS
            
            
              •
              Quantification of technical noise when spike-in RNA is missing
            
            
              •
              Joint differential mean expression and differential variability testing
            
            
              •
              Detection of heterogeneously regulated genes during immune responses
            
          
        , When quantifying expression variability from single-cell RNA sequencing data, lowly expressed genes tend to be more variable compared to highly expressed genes. This confounding effect hinders robust expression variability testing between two cell populations when mean expression changes. Eling et al. introduce a Bayesian approach that corrects for this confounding effect and allows joint differential mean and differential variability testing. This led to the discovery of homogeneously and heterogeneously regulated genes during immune activation and differentiation.},
	number = {3},
	urldate = {2023-07-17},
	journal = {Cell Systems},
	author = {Eling, Nils and Richard, Arianne C. and Richardson, Sylvia and Marioni, John C. and Vallejos, Catalina A.},
	month = sep,
	year = {2018},
	pmid = {30172840},
	pmcid = {PMC6167088},
	pages = {284--294.e12},
}

@misc{tsagris_taking_2018,
	title = {Taking {R} to its limits: 70+ tips},
	copyright = {http://creativecommons.org/licenses/by/4.0/},
	shorttitle = {Taking {R} to its limits},
	url = {https://peerj.com/preprints/26605v1},
	doi = {10.7287/peerj.preprints.26605v1},
	abstract = {R has many capabilities most of which are not known by many users, yet waiting to be discovered. For this reason we provide more tips on how to write really efficient code without having to program in C++, programming advice, and tips to avoid errors and numerical overflows. This is the first time, to the best of our knowledge, that such a long list of tips is provided. The tips are categorized, according to their use, for matrices, simple functions, numerical optimization, parallel computing, programming tips, general advice, etc.},
	language = {en},
	urldate = {2024-10-03},
	author = {Tsagris, Michail and Papadakis, Manos},
	month = mar,
	year = {2018},
}

@article{moran_notes_1950,
	title = {{NOTES} {ON} {CONTINUOUS} {STOCHASTIC} {PHENOMENA}},
	volume = {37},
	issn = {0006-3444, 1464-3510},
	url = {https://academic.oup.com/biomet/article-lookup/doi/10.1093/biomet/37.1-2.17},
	doi = {10.1093/biomet/37.1-2.17},
	language = {en},
	number = {1-2},
	urldate = {2024-10-03},
	journal = {Biometrika},
	author = {Moran, P. A. P.},
	year = {1950},
	pages = {17--23},
}

@misc{10x_genomics_human_2020,
	title = {Human {Breast} {Cancer}: {Whole} {Transcriptome} {Analysis}},
	shorttitle = {Human {Breast} {Cancer}},
	url = {https://www.10xgenomics.com/datasets/human-breast-cancer-whole-transcriptome-analysis-1-standard-1-2-0},
	language = {en},
	urldate = {2024-09-02},
	journal = {10x Genomics},
	author = {10x Genomics},
	month = oct,
	year = {2020},
}

@article{denisenko_spatial_2024,
	title = {Spatial transcriptomics reveals discrete tumour microenvironments and autocrine loops within ovarian cancer subclones},
	volume = {15},
	copyright = {2024 The Author(s)},
	issn = {2041-1723},
	url = {https://www.nature.com/articles/s41467-024-47271-y},
	doi = {10.1038/s41467-024-47271-y},
	abstract = {High-grade serous ovarian carcinoma (HGSOC) is genetically unstable and characterised by the presence of subclones with distinct genotypes. Intratumoural heterogeneity is linked to recurrence, chemotherapy resistance, and poor prognosis. Here, we use spatial transcriptomics to identify HGSOC subclones and study their association with infiltrating cell populations. Visium spatial transcriptomics reveals multiple tumour subclones with different copy number alterations present within individual tumour sections. These subclones differentially express various ligands and receptors and are predicted to differentially associate with different stromal and immune cell populations. In one sample, CosMx single molecule imaging reveals subclones differentially associating with immune cell populations, fibroblasts, and endothelial cells. Cell-to-cell communication analysis identifies subclone-specific signalling to stromal and immune cells and multiple subclone-specific autocrine loops. Our study highlights the high degree of subclonal heterogeneity in HGSOC and suggests that subclone-specific ligand and receptor expression patterns likely modulate how HGSOC cells interact with their local microenvironment.},
	language = {en},
	number = {1},
	urldate = {2024-07-10},
	journal = {Nature Communications},
	author = {Denisenko, Elena and de Kock, Leanne and Tan, Adeline and Beasley, Aaron B. and Beilin, Maria and Jones, Matthew E. and Hou, Rui and Muiri, Daithi O. and Bilic, Sanela and Mohan, G. Raj K. A. and Salfinger, Stuart and Fox, Simon and Hmon, Khaing P. W. and Yeow, Yen and Kim, Youngmi and John, Rhea and Gilderman, Tami S. and Killingbeck, Emily and Gray, Elin S. and Cohen, Paul A. and Yu, Yu and Forrest, Alistair R. R.},
	month = apr,
	year = {2024},
	keywords = {Cancer microenvironment, Multicellular systems, Ovarian cancer},
	pages = {2860},
}

@article{hafemeister_normalization_2019,
	title = {Normalization and variance stabilization of single-cell {RNA}-seq data using regularized negative binomial regression},
	volume = {20},
	issn = {1474-760X},
	url = {https://doi.org/10.1186/s13059-019-1874-1},
	doi = {10.1186/s13059-019-1874-1},
	abstract = {Single-cell RNA-seq (scRNA-seq) data exhibits significant cell-to-cell variation due to technical factors, including the number of molecules detected in each cell, which can confound biological heterogeneity with technical effects. To address this, we present a modeling framework for the normalization and variance stabilization of molecular count data from scRNA-seq experiments. We propose that the Pearson residuals from “regularized negative binomial regression,” where cellular sequencing depth is utilized as a covariate in a generalized linear model, successfully remove the influence of technical characteristics from downstream analyses while preserving biological heterogeneity. Importantly, we show that an unconstrained negative binomial model may overfit scRNA-seq data, and overcome this by pooling information across genes with similar abundances to obtain stable parameter estimates. Our procedure omits the need for heuristic steps including pseudocount addition or log-transformation and improves common downstream analytical tasks such as variable gene selection, dimensional reduction, and differential expression. Our approach can be applied to any UMI-based scRNA-seq dataset and is freely available as part of the R package sctransform, with a direct interface to our single-cell toolkit Seurat.},
	number = {1},
	urldate = {2024-09-12},
	journal = {Genome Biology},
	author = {Hafemeister, Christoph and Satija, Rahul},
	month = dec,
	year = {2019},
	keywords = {Normalization, Single-cell RNA-seq},
	pages = {296},
}

@article{edsgard_identification_2018,
	title = {Identification of spatial expression trends in single-cell gene expression data},
	volume = {15},
	issn = {1548-7105},
	doi = {10.1038/nmeth.4634},
	abstract = {As methods for measuring spatial gene expression at single-cell resolution become available, there is a need for computational analysis strategies. We present trendsceek, a method based on marked point processes that identifies genes with statistically significant spatial expression trends. trendsceek finds these genes in spatial transcriptomic and sequential fluorescence in situ hybridization data, and also reveals significant gene expression gradients and hot spots in low-dimensional projections of dissociated single-cell RNA-seq data.},
	language = {eng},
	number = {5},
	journal = {Nature Methods},
	author = {Edsgärd, Daniel and Johnsson, Per and Sandberg, Rickard},
	month = may,
	year = {2018},
	pmid = {29553578},
	pmcid = {PMC6314435},
	keywords = {Animals, Sequence Analysis, RNA, Mice, RNA, Gene Expression Regulation, Single-Cell Analysis, Transcriptome, Hippocampus, Protein Transport},
	pages = {339--342},
}

@article{sun_statistical_2020,
	title = {Statistical analysis of spatial expression patterns for spatially resolved transcriptomic studies},
	volume = {17},
	copyright = {2020 The Author(s), under exclusive licence to Springer Nature America, Inc.},
	issn = {1548-7105},
	url = {https://www.nature.com/articles/s41592-019-0701-7},
	doi = {10.1038/s41592-019-0701-7},
	abstract = {Identifying genes that display spatial expression patterns in spatially resolved transcriptomic studies is an important first step toward characterizing the spatial transcriptomic landscape of complex tissues. Here we present a statistical method, SPARK, for identifying spatial expression patterns of genes in data generated from various spatially resolved transcriptomic techniques. SPARK directly models spatial count data through generalized linear spatial models. It relies on recently developed statistical formulas for hypothesis testing, providing effective control of type I errors and yielding high statistical power. With a computationally efficient algorithm, which is based on penalized quasi-likelihood, SPARK is also scalable to datasets with tens of thousands of genes measured on tens of thousands of samples. Analyzing four published spatially resolved transcriptomic datasets using SPARK, we show it can be up to ten times more powerful than existing methods and disclose biological discoveries that otherwise cannot be revealed by existing approaches.},
	language = {en},
	number = {2},
	urldate = {2024-09-12},
	journal = {Nature Methods},
	author = {Sun, Shiquan and Zhu, Jiaqiang and Zhou, Xiang},
	month = feb,
	year = {2020},
	keywords = {Software, Statistical methods, Transcriptomics, Gene expression profiling},
	pages = {193--200},
	annote = {analyzing normalized data can be suboptimal as this approach fails to account for the mean–variance relationship existed in raw counts, leading to a potential loss of power
},
}

@article{wang_spatial_2020,
	title = {Spatial modeling of prostate cancer metabolic gene expression reveals extensive heterogeneity and selective vulnerabilities},
	volume = {10},
	issn = {2045-2322},
	url = {https://www.ncbi.nlm.nih.gov/pmc/articles/PMC7044328/},
	doi = {10.1038/s41598-020-60384-w},
	abstract = {Spatial heterogeneity is a fundamental feature of the tumor microenvironment (TME), and tackling spatial heterogeneity in neoplastic metabolic aberrations is critical for tumor treatment. Genome-scale metabolic network models have been used successfully to simulate cancer metabolic networks. However, most models use bulk gene expression data of entire tumor biopsies, ignoring spatial heterogeneity in the TME. To account for spatial heterogeneity, we performed spatially-resolved metabolic network modeling of the prostate cancer microenvironment. We discovered novel malignant-cell-specific metabolic vulnerabilities targetable by small molecule compounds. We predicted that inhibiting the fatty acid desaturase SCD1 may selectively kill cancer cells based on our discovery of spatial separation of fatty acid synthesis and desaturation. We also uncovered higher prostaglandin metabolic gene expression in the tumor, relative to the surrounding tissue. Therefore, we predicted that inhibiting the prostaglandin transporter SLCO2A1 may selectively kill cancer cells. Importantly, SCD1 and SLCO2A1 have been previously shown to be potently and selectively inhibited by compounds such as CAY10566 and suramin, respectively. We also uncovered cancer-selective metabolic liabilities in central carbon, amino acid, and lipid metabolism. Our novel cancer-specific predictions provide new opportunities to develop selective drug targets for prostate cancer and other cancers where spatial transcriptomics datasets are available.},
	urldate = {2024-09-12},
	journal = {Scientific Reports},
	author = {Wang, Yuliang and Ma, Shuyi and Ruzzo, Walter L.},
	month = feb,
	year = {2020},
	pmid = {32103057},
	pmcid = {PMC7044328},
	pages = {3490},
}

@article{walker_deciphering_2022,
	title = {Deciphering tissue structure and function using spatial transcriptomics},
	volume = {5},
	copyright = {2022 The Author(s)},
	issn = {2399-3642},
	url = {https://www.nature.com/articles/s42003-022-03175-5},
	doi = {10.1038/s42003-022-03175-5},
	abstract = {The rapid development of spatial transcriptomics (ST) techniques has allowed the measurement of transcriptional levels across many genes together with the spatial positions of cells. This has led to an explosion of interest in computational methods and techniques for harnessing both spatial and transcriptional information in analysis of ST datasets. The wide diversity of approaches in aim, methodology and technology for ST provides great challenges in dissecting cellular functions in spatial contexts. Here, we synthesize and review the key problems in analysis of ST data and methods that are currently applied, while also expanding on open questions and areas of future development.},
	language = {en},
	number = {1},
	urldate = {2024-09-12},
	journal = {Communications Biology},
	author = {Walker, Benjamin L. and Cang, Zixuan and Ren, Honglei and Bourgain-Chang, Eric and Nie, Qing},
	month = mar,
	year = {2022},
	keywords = {Systems biology, Computational biology and bioinformatics},
	pages = {1--10},
}

@article{wu_single-cell_2021,
	title = {A single-cell and spatially resolved atlas of human breast cancers},
	volume = {53},
	issn = {1061-4036},
	url = {https://www.ncbi.nlm.nih.gov/pmc/articles/PMC9044823/},
	doi = {10.1038/s41588-021-00911-1},
	abstract = {Breast cancers are complex cellular ecosystems where heterotypic interactions play central roles in disease progression and response to therapy. However, our knowledge of their cellular composition and organization remains limited. Here we present a single cell and spatially resolved transcriptomics analysis of human breast cancers. We develop a single cell method of intrinsic subtype classification (scSubtype) to reveal recurrent neoplastic cell heterogeneity. Immunophenotyping using CITE-Seq provides high-resolution immune profiles, including novel PD-L1/PD-L2+ macrophage populations associated with clinical outcome. Mesenchymal cells displayed diverse functions and cell surface protein expression through differentiation within 3 major lineages. Stromal-immune niches were spatially organized in tumors, offering insights into anti-tumor immune regulation. Using single cell signatures, we deconvoluted large breast cancer cohorts to stratify them into nine clusters, termed ‘ecotypes’, with unique cellular compositions and clinical outcomes. This study provides a comprehensive transcriptional atlas of the cellular architecture of breast cancer.},
	number = {9},
	urldate = {2024-09-02},
	journal = {Nature genetics},
	author = {Wu, Sunny Z. and Al-Eryani, Ghamdan and Roden, Daniel and Junankar, Simon and Harvey, Kate and Andersson, Alma and Thennavan, Aatish and Wang, Chenfei and Torpy, James and Bartonicek, Nenad and Wang, Taopeng and Larsson, Ludvig and Kaczorowski, Dominik and Weisenfeld, Neil I. and Uytingco, Cedric R. and Chew, Jennifer G. and Bent, Zachary W. and Chan, Chia-Ling and Gnanasambandapillai, Vikkitharan and Dutertre, Charles-Antoine and Gluch, Laurence and Hui, Mun N. and Beith, Jane and Parker, Andrew and Robbins, Elizabeth and Segara, Davendra and Cooper, Caroline and Mak, Cindy and Chan, Belinda and Warrier, Sanjay and Ginhoux, Florent and Millar, Ewan and Powell, Joseph E. and Williams, Stephen R. and Liu, X. Shirley and O’Toole, Sandra and Lim, Elgene and Lundeberg, Joakim and Perou, Charles M. and Swarbrick, Alexander},
	month = sep,
	year = {2021},
	pmid = {34493872},
	pmcid = {PMC9044823},
	pages = {1334--1347},
}

@article{yang_homoscedasticity_2019,
	title = {Homoscedasticity: an overlooked critical assumption for linear regression},
	volume = {32},
	issn = {2517-729X},
	shorttitle = {Homoscedasticity},
	url = {https://www.ncbi.nlm.nih.gov/pmc/articles/PMC6802968/},
	doi = {10.1136/gpsych-2019-100148},
	abstract = {Linear regression is widely used in biomedical and psychosocial research. A critical assumption that is often overlooked is homoscedasticity. Unlike normality, the other assumption on data distribution, homoscedasticity is often taken for granted when fitting linear regression models. However, contrary to popular belief, this assumption actually has a bigger impact on validity of linear regression results than normality. In this report, we use Monte Carlo simulation studies to investigate and compare their effects on validity of inference.},
	number = {5},
	urldate = {2024-07-22},
	journal = {General Psychiatry},
	author = {Yang, Kun and Tu, Justin and Chen, Tian},
	month = oct,
	year = {2019},
	pmid = {31673679},
	pmcid = {PMC6802968},
	pages = {e100148},
}

@misc{totty_spotsweeper_2024,
	title = {{SpotSweeper}: spatially-aware quality control for spatial transcriptomics},
	shorttitle = {{SpotSweeper}},
	url = {http://biorxiv.org/lookup/doi/10.1101/2024.06.06.597765},
	doi = {10.1101/2024.06.06.597765},
	abstract = {Abstract 
          Quality control (QC) is a crucial step to ensure the reliability and accuracy of the data obtained from RNA sequencing experiments, including spatially-resolved transcriptomics (SRT). Existing QC approaches for SRT that have been adopted from single-nucleus RNA sequencing (snRNA-seq) methods are confounded by spatial biology and are inappropriate for SRT data. In addition, no methods currently exist for identifying histological tissue artifacts unique to SRT. Here, we introduce SpotSweeper, spatially-aware QC methods for identifying local outliers and regional artifacts in SRT. SpotSweeper evaluates the quality of individual spots relative to their local neighborhood, thus minimizing bias due to biological heterogeneity, and uses multiscale methods to detect regional artifacts. Using SpotSweeper on publicly available data, we identified a consistent set of Visium barcodes/spots as systematically low quality and demonstrate that SpotSweeper accurately identifies two distinct types of regional artifacts, resulting in improved downstream clustering and marker gene detection for spatial domains.},
	language = {en},
	urldate = {2024-07-02},
	author = {Totty, Michael and Hicks, Stephanie C. and Guo, Boyi},
	month = jun,
	year = {2024},
}

@misc{nelson_integrated_2024,
	title = {An integrated single-nucleus and spatial transcriptomics atlas reveals the molecular landscape of the human hippocampus},
	url = {http://biorxiv.org/lookup/doi/10.1101/2024.04.26.590643},
	doi = {10.1101/2024.04.26.590643},
	abstract = {Abstract 
          The hippocampus contains many unique cell types, which serve the structure’s specialized functions, including learning, memory and cognition. These cells have distinct spatial topography, morphology, physiology, and connectivity, highlighting the need for transcriptome-wide profiling strategies that retain cytoarchitectural organization. Here, we generated spatially-resolved transcriptomics (SRT) and single-nucleus RNA-sequencing (snRNA-seq) data from adjacent tissue sections of the anterior human hippocampus across ten adult neurotypical donors. We defined molecular profiles for hippocampal cell types and spatial domains. Using non-negative matrix factorization and transfer learning, we integrated these data to define gene expression patterns within the snRNA-seq data and infer the expression of these patterns in the SRT data. With this approach, we leveraged existing rodent datasets that feature information on circuit connectivity and neural activity induction to make predictions about axonal projection targets and likelihood of ensemble recruitment in spatially-defined cellular populations of the human hippocampus. Finally, we integrated genome-wide association studies with transcriptomic data to identify enrichment of genetic components for neurodevelopmental, neuropsychiatric, and neurodegenerative disorders across cell types, spatial domains, and gene expression patterns of the human hippocampus. To make this comprehensive molecular atlas accessible to the scientific community, both raw and processed data are freely available, including through interactive web applications.},
	language = {en},
	urldate = {2024-07-02},
	author = {Nelson, Erik D. and Tippani, Madhavi and Ramnauth, Anthony D. and Divecha, Heena R. and Miller, Ryan A. and Eagles, Nicholas J. and Pattie, Elizabeth A. and Kwon, Sang Ho and Bach, Svitlana V. and Kaipa, Uma M. and Yao, Jianing and Kleinman, Joel E. and Collado-Torres, Leonardo and Han, Shizhong and Maynard, Kristen R. and Hyde, Thomas M. and Martinowich, Keri and Page, Stephanie C. and Hicks, Stephanie C.},
	month = apr,
	year = {2024},
}

@article{zappia_splatter_2017,
	title = {Splatter: simulation of single-cell {RNA} sequencing data},
	volume = {18},
	issn = {1474-760X},
	shorttitle = {Splatter},
	url = {http://genomebiology.biomedcentral.com/articles/10.1186/s13059-017-1305-0},
	doi = {10.1186/s13059-017-1305-0},
	language = {en},
	number = {1},
	urldate = {2024-06-21},
	journal = {Genome Biology},
	author = {Zappia, Luke and Phipson, Belinda and Oshlack, Alicia},
	month = dec,
	year = {2017},
	pages = {174},
}

@article{yuan_benchmarking_2024,
	title = {Benchmarking spatial clustering methods with spatially resolved transcriptomics data},
	volume = {21},
	issn = {1548-7091, 1548-7105},
	url = {https://www.nature.com/articles/s41592-024-02215-8},
	doi = {10.1038/s41592-024-02215-8},
	language = {en},
	number = {4},
	urldate = {2024-06-21},
	journal = {Nature Methods},
	author = {Yuan, Zhiyuan and Zhao, Fangyuan and Lin, Senlin and Zhao, Yu and Yao, Jianhua and Cui, Yan and Zhang, Xiao-Yong and Zhao, Yi},
	month = apr,
	year = {2024},
	pages = {712--722},
}

@misc{li_benchmarking_2023,
	title = {Benchmarking computational methods to identify spatially variable genes and peaks},
	url = {http://biorxiv.org/lookup/doi/10.1101/2023.12.02.569717},
	doi = {10.1101/2023.12.02.569717},
	abstract = {Abstract 
          Spatially resolved transcriptomics offers unprecedented insight by enabling the profiling of gene expression within the intact spatial context of cells, effectively adding a new and essential dimension to data interpretation. To efficiently detect spatial structure of interest, an essential step in analyzing such data involves identifying spatially variable genes. Despite researchers having developed several computational methods to accomplish this task, the lack of a comprehensive benchmark evaluating their performance remains a considerable gap in the field. Here, we present a systematic evaluation of 14 methods using 60 simulated datasets generated by four different simulation strategies, 12 real-world transcriptomics, and three spatial ATAC-seq datasets. We find that spatialDE2 consistently outperforms the other benchmarked methods, and Moran’s I achieves competitive performance in different experimental settings. Moreover, our results reveal that more specialized algorithms are needed to identify spatially variable peaks.},
	language = {en},
	urldate = {2024-06-21},
	author = {Li, Zhijian and M.Patel, Zain and Song, Dongyuan and Yan, Guanao and Li, Jingyi Jessica and Pinello, Luca},
	month = dec,
	year = {2023},
}

@misc{kats_spatialde2_2021,
	title = {{SpatialDE2}: {Fast} and localized variance component analysis of spatial transcriptomics},
	copyright = {© 2021, Posted by Cold Spring Harbor Laboratory. This pre-print is available under a Creative Commons License (Attribution-NoDerivs 4.0 International), CC BY-ND 4.0, as described at http://creativecommons.org/licenses/by-nd/4.0/},
	shorttitle = {{SpatialDE2}},
	url = {https://www.biorxiv.org/content/10.1101/2021.10.27.466045v2},
	doi = {10.1101/2021.10.27.466045},
	abstract = {Spatial transcriptomics is now a mature technology, allowing to assay gene expression changes in the histological context of complex tissues. A canonical analysis workflow starts with the identification of tissue zones that share similar expression profiles, followed by the detection of highly variable or spatially variable genes. Rapid increases in the scale and complexity of spatial transcriptomic datasets demand that these analysis steps are conducted in a consistent and integrated manner, a requirement that is not met by current methods. To address this, we here present SpatialDE2, which unifies the mapping of tissue zones and spatial variable gene detection as integrated software framework, while at the same time advancing current algorithms for both of these steps. Formulated in a Bayesian framework, the model accounts for the Poisson count noise, while simultaneously offering superior computational speed compared to previous methods. We validate SpatialDE2 using simulated data and illustrate its utility in the context of two real-world applications to the spatial transcriptomics profiles of the mouse brain and human endometrium.},
	language = {en},
	urldate = {2024-03-01},
	publisher = {bioRxiv},
	author = {Kats, Ilia and Vento-Tormo, Roser and Stegle, Oliver},
	month = nov,
	year = {2021},
}

@misc{chang_spagft_2022,
	title = {{SpaGFT} is a graph {Fourier} transform for tissue module identification from spatially resolved transcriptomics},
	copyright = {© 2022, Posted by Cold Spring Harbor Laboratory. This pre-print is available under a Creative Commons License (Attribution-NonCommercial-NoDerivs 4.0 International), CC BY-NC-ND 4.0, as described at http://creativecommons.org/licenses/by-nc-nd/4.0/},
	url = {https://www.biorxiv.org/content/10.1101/2022.12.10.519929v1},
	doi = {10.1101/2022.12.10.519929},
	abstract = {The tissue module (TM) was defined as an architectural area containing recurrent cellular communities executing specific biological functions at different tissue sites. However, the computational identification of TMs poses challenges owing to their various length scales, convoluted biological processes, not well-defined molecular features, and irregular spatial patterns. Here, we present a hypothesis-free graph Fourier transform model, SpaGFT, to characterize TMs. For the first time, SpaGFT transforms complex gene expression patterns into simple, but informative signals, leading to the accurate identification of spatially variable genes (SVGs) at a fast computational speed. Based on clustering the transformed signals of the SVGs, SpaGFT provides a novel computational framework for TM characterization. Three case studies were used to illustrate TM identities, the biological processes of convoluted TMs in the lymph node, and conserved TMs across multiple samples constituting the complex organ. The superior accuracy, scalability, and interpretability of SpaGFT indicate that it is a novel and powerful tool for the investigation of TMs to gain new insights into a variety of biological questions.},
	language = {en},
	urldate = {2024-03-01},
	publisher = {bioRxiv},
	author = {Chang, Yuzhou and Liu, Jixin and Ma, Anjun and Li, Zihai and Liu, Bingqiang and Ma, Qin},
	month = dec,
	year = {2022},
}

@article{vanrobaeys_spatial_2023,
	title = {Spatial transcriptomics reveals unique gene expression changes in different brain regions after sleep deprivation},
	volume = {14},
	issn = {2041-1723},
	url = {https://www.nature.com/articles/s41467-023-42751-z},
	doi = {10.1038/s41467-023-42751-z},
	abstract = {Abstract 
            Sleep deprivation has far-reaching consequences on the brain and behavior, impacting memory, attention, and metabolism. Previous research has focused on gene expression changes in individual brain regions, such as the hippocampus or cortex. Therefore, it is unclear how uniformly or heterogeneously sleep loss affects the brain. Here, we use spatial transcriptomics to define the impact of a brief period of sleep deprivation across the brain in male mice. We find that sleep deprivation induced pronounced differences in gene expression across the brain, with the greatest changes in the hippocampus, neocortex, hypothalamus, and thalamus. Both the differentially expressed genes and the direction of regulation differed markedly across regions. Importantly, we developed bioinformatic tools to register tissue sections and gene expression data into a common anatomical space, allowing a brain-wide comparison of gene expression patterns between samples. Our results suggest that distinct molecular mechanisms acting in discrete brain regions underlie the biological effects of sleep deprivation.},
	language = {en},
	number = {1},
	urldate = {2023-12-13},
	journal = {Nature Communications},
	author = {Vanrobaeys, Yann and Peterson, Zeru J. and Walsh, Emily. N. and Chatterjee, Snehajyoti and Lin, Li-Chun and Lyons, Lisa C. and Nickl-Jockschat, Thomas and Abel, Ted},
	month = nov,
	year = {2023},
	pages = {7095},
}

@misc{chen_regional_2023,
	title = {Regional interneuron transcriptional changes reveal pathologic markers of disease progression in a mouse model of {Alzheimer}’s disease},
	copyright = {© 2023, Posted by Cold Spring Harbor Laboratory. The copyright holder for this pre-print is the author. All rights reserved. The material may not be redistributed, re-used or adapted without the author's permission.},
	url = {https://www.biorxiv.org/content/10.1101/2023.11.01.565165v1},
	doi = {10.1101/2023.11.01.565165},
	abstract = {Alzheimer’s disease (AD) is a progressive neurodegenerative disorder and leading cause of dementia, characterized by neuronal and synapse loss, amyloid-β and tau protein aggregates, and a multifactorial pathology involving neuroinflammation, vascular dysfunction, and disrupted metabolism. Additionally, there is growing evidence of imbalance between neuronal excitation and inhibition in the AD brain secondary to dysfunction of parvalbumin (PV)- and somatostatin (SST)-positive interneurons, which differentially modulate neuronal activity. Importantly, impaired interneuron activity in AD may occur upstream of amyloid-β pathology rendering it a potential therapeutic target. To determine the underlying pathologic processes involved in interneuron dysfunction, we spatially profiled the brain transcriptome of the 5XFAD AD mouse model versus controls, across four brain regions, dentate gyrus, hippocampal CA1 and CA3, and cortex, at early-stage (12 weeks-of-age) and late-stage (30 weeks-of-age) disease. Global comparison of differentially expressed genes (DEGs) followed by enrichment analysis of 5XFAD versus control highlighted various biological pathways related to RNA and protein processing, transport, and clearance in early-stage disease and neurodegeneration pathways at late-stage disease. Early-stage DEGs examination found shared, e.g., RNA and protein biology, and distinct, e.g., N-glycan biosynthesis, pathways enriched in PV-versus somatostatin SST-positive interneurons and in excitatory neurons, which expressed neurodegenerative and axon- and synapse-related pathways. At late-stage disease, PV-positive interneurons featured cancer and cancer signaling pathways along with neuronal and synapse pathways, whereas SST-positive interneurons showcased glycan biosynthesis and various infection pathways. Late-state excitatory neurons were primarily characterized by neurodegenerative pathways. These fine-grained transcriptomic profiles for PV- and SST-positive interneurons in a time- and spatial-dependent manner offer new insight into potential AD pathophysiology and therapeutic targets.},
	language = {en},
	urldate = {2023-12-13},
	publisher = {bioRxiv},
	author = {Chen, Kevin S. and Noureldein, Mohamed H. and Rigan, Diana M. and Hayes, John M. and Savelieff, Masha G. and Feldman, Eva L.},
	month = nov,
	year = {2023},
}

@article{garcia-alonso_single-cell_2022,
	title = {Single-cell roadmap of human gonadal development},
	volume = {607},
	issn = {0028-0836, 1476-4687},
	url = {https://www.nature.com/articles/s41586-022-04918-4},
	doi = {10.1038/s41586-022-04918-4},
	abstract = {Abstract 
             
              Gonadal development is a complex process that involves sex determination followed by divergent maturation into either testes or ovaries 
              1 
              . Historically, limited tissue accessibility, a lack of reliable in vitro models and critical differences between humans and mice have hampered our knowledge of human gonadogenesis, despite its importance in gonadal conditions and infertility. Here, we generated a comprehensive map of first- and second-trimester human gonads using a combination of single-cell and spatial transcriptomics, chromatin accessibility assays and fluorescent microscopy. We extracted human-specific regulatory programmes that control the development of germline and somatic cell lineages by profiling equivalent developmental stages in mice. In both species, we define the somatic cell states present at the time of sex specification, including the bipotent early supporting population that, in males, upregulates the testis-determining factor 
              SRY 
              and sPAX8s, a gonadal lineage located at the gonadal–mesonephric interface. In females, we resolve the cellular and molecular events that give rise to the first and second waves of granulosa cells that compartmentalize the developing ovary to modulate germ cell differentiation. In males, we identify human 
              SIGLEC15 
              + 
              and 
              TREM2 
               
                + 
               
              fetal testicular macrophages, which signal to somatic cells outside and inside the developing testis cords, respectively. This study provides a comprehensive spatiotemporal map of human and mouse gonadal differentiation, which can guide in vitro gonadogenesis.},
	language = {en},
	number = {7919},
	urldate = {2023-12-13},
	journal = {Nature},
	author = {Garcia-Alonso, Luz and Lorenzi, Valentina and Mazzeo, Cecilia Icoresi and Alves-Lopes, João Pedro and Roberts, Kenny and Sancho-Serra, Carmen and Engelbert, Justin and Marečková, Magda and Gruhn, Wolfram H. and Botting, Rachel A. and Li, Tong and Crespo, Berta and Van Dongen, Stijn and Kiselev, Vladimir Yu and Prigmore, Elena and Herbert, Mary and Moffett, Ashley and Chédotal, Alain and Bayraktar, Omer Ali and Surani, Azim and Haniffa, Muzlifah and Vento-Tormo, Roser},
	month = jul,
	year = {2022},
	pages = {540--547},
}

@article{rao_exploring_2021,
	title = {Exploring tissue architecture using spatial transcriptomics},
	volume = {596},
	issn = {0028-0836, 1476-4687},
	url = {https://www.nature.com/articles/s41586-021-03634-9},
	doi = {10.1038/s41586-021-03634-9},
	language = {en},
	number = {7871},
	urldate = {2023-12-13},
	journal = {Nature},
	author = {Rao, Anjali and Barkley, Dalia and França, Gustavo S. and Yanai, Itai},
	month = aug,
	year = {2021},
	pages = {211--220},
}

@article{deshpande_uncovering_2023,
	title = {Uncovering the spatial landscape of molecular interactions within the tumor microenvironment through latent spaces},
	volume = {14},
	issn = {24054712},
	url = {https://linkinghub.elsevier.com/retrieve/pii/S2405471223000807},
	doi = {10.1016/j.cels.2023.03.004},
	language = {en},
	number = {4},
	urldate = {2023-12-13},
	journal = {Cell Systems},
	author = {Deshpande, Atul and Loth, Melanie and Sidiropoulos, Dimitrios N. and Zhang, Shuming and Yuan, Long and Bell, Alexander T.F. and Zhu, Qingfeng and Ho, Won Jin and Santa-Maria, Cesar and Gilkes, Daniele M. and Williams, Stephen R. and Uytingco, Cedric R. and Chew, Jennifer and Hartnett, Andrej and Bent, Zachary W. and Favorov, Alexander V. and Popel, Aleksander S. and Yarchoan, Mark and Kiemen, Ashley and Wu, Pei-Hsun and Fujikura, Kohei and Wirtz, Denis and Wood, Laura D. and Zheng, Lei and Jaffee, Elizabeth M. and Anders, Robert A. and Danilova, Ludmila and Stein-O’Brien, Genevieve and Kagohara, Luciane T. and Fertig, Elana J.},
	month = apr,
	year = {2023},
	pages = {285--301.e4},
}

@article{marx_method_2021,
	title = {Method of the {Year}: spatially resolved transcriptomics},
	volume = {18},
	issn = {1548-7091, 1548-7105},
	shorttitle = {Method of the {Year}},
	url = {https://www.nature.com/articles/s41592-020-01033-y},
	doi = {10.1038/s41592-020-01033-y},
	language = {en},
	number = {1},
	urldate = {2023-12-13},
	journal = {Nature Methods},
	author = {Marx, Vivien},
	month = jan,
	year = {2021},
	pages = {9--14},
}

@article{yip_evaluation_2018,
	title = {Evaluation of tools for highly variable gene discovery from single-cell {RNA}-seq data},
	volume = {20},
	issn = {1467-5463},
	url = {https://www.ncbi.nlm.nih.gov/pmc/articles/PMC6781572/},
	doi = {10.1093/bib/bby011},
	abstract = {Traditional RNA sequencing (RNA-seq) allows the detection of gene expression variations between two or more cell populations through differentially expressed gene (DEG) analysis. However, genes that contribute to cell-to-cell differences are not discoverable with RNA-seq because RNA-seq samples are obtained from a mixture of cells. Single-cell RNA-seq (scRNA-seq) allows the detection of gene expression in each cell. With scRNA-seq, highly variable gene (HVG) discovery allows the detection of genes that contribute strongly to cell-to-cell variation within a homogeneous cell population, such as a population of embryonic stem cells. This analysis is implemented in many software packages. In this study, we compare seven HVG methods from six software packages, including BASiCS, Brennecke, scLVM, scran, scVEGs and Seurat. Our results demonstrate that reproducibility in HVG analysis requires a larger sample size than DEG analysis. Discrepancies between methods and potential issues in these tools are discussed and recommendations are made.},
	number = {4},
	urldate = {2023-11-16},
	journal = {Briefings in Bioinformatics},
	author = {Yip, Shun H and Sham, Pak Chung and Wang, Junwen},
	month = feb,
	year = {2018},
	pmid = {29481632},
	pmcid = {PMC6781572},
	pages = {1583--1589},
}

@article{chen_detection_2016,
	title = {Detection of high variability in gene expression from single-cell {RNA}-seq profiling},
	volume = {17 Suppl 7},
	issn = {1471-2164},
	doi = {10.1186/s12864-016-2897-6},
	abstract = {BACKGROUND: The advancement of the next-generation sequencing technology enables mapping gene expression at the single-cell level, capable of tracking cell heterogeneity and determination of cell subpopulations using single-cell RNA sequencing (scRNA-seq). Unlike the objectives of conventional RNA-seq where differential expression analysis is the integral component, the most important goal of scRNA-seq is to identify highly variable genes across a population of cells, to account for the discrete nature of single-cell gene expression and uniqueness of sequencing library preparation protocol for single-cell sequencing. However, there is lack of generic expression variation model for different scRNA-seq data sets. Hence, the objective of this study is to develop a gene expression variation model (GEVM), utilizing the relationship between coefficient of variation (CV) and average expression level to address the over-dispersion of single-cell data, and its corresponding statistical significance to quantify the variably expressed genes (VEGs).
RESULTS: We have built a simulation framework that generated scRNA-seq data with different number of cells, model parameters, and variation levels. We implemented our GEVM and demonstrated the robustness by using a set of simulated scRNA-seq data under different conditions. We evaluated the regression robustness using root-mean-square error (RMSE) and assessed the parameter estimation process by varying initial model parameters that deviated from homogeneous cell population. We also applied the GEVM on real scRNA-seq data to test the performance under distinct cases.
CONCLUSIONS: In this paper, we proposed a gene expression variation model that can be used to determine significant variably expressed genes. Applying the model to the simulated single-cell data, we observed robust parameter estimation under different conditions with minimal root mean square errors. We also examined the model on two distinct scRNA-seq data sets using different single-cell protocols and determined the VEGs. Obtaining VEGs allowed us to observe possible subpopulations, providing further evidences of cell heterogeneity. With the GEVM, we can easily find out significant variably expressed genes in different scRNA-seq data sets.},
	language = {eng},
	number = {Suppl 7},
	journal = {BMC genomics},
	author = {Chen, Hung-I. Harry and Jin, Yufang and Huang, Yufei and Chen, Yidong},
	month = aug,
	year = {2016},
	pmid = {27556924},
	pmcid = {PMC5001205},
	keywords = {Humans, Gene Expression Profiling, RNA, High-Throughput Nucleotide Sequencing, Software, Gene Expression Regulation, Single-Cell Analysis, Cell heterogeneity, Gene expression variation model, Negative binomial distribution, Single-cell, Single-cell RNA-Seq, Variably expressed genes},
	pages = {508},
}

@article{lun_step-by-step_2016,
	title = {A step-by-step workflow for low-level analysis of single-cell {RNA}-seq data with {Bioconductor}},
	volume = {5},
	issn = {2046-1402},
	doi = {10.12688/f1000research.9501.2},
	abstract = {Single-cell RNA sequencing (scRNA-seq) is widely used to profile the transcriptome of individual cells. This provides biological resolution that cannot be matched by bulk RNA sequencing, at the cost of increased technical noise and data complexity. The differences between scRNA-seq and bulk RNA-seq data mean that the analysis of the former cannot be performed by recycling bioinformatics pipelines for the latter. Rather, dedicated single-cell methods are required at various steps to exploit the cellular resolution while accounting for technical noise. This article describes a computational workflow for low-level analyses of scRNA-seq data, based primarily on software packages from the open-source Bioconductor project. It covers basic steps including quality control, data exploration and normalization, as well as more complex procedures such as cell cycle phase assignment, identification of highly variable and correlated genes, clustering into subpopulations and marker gene detection. Analyses were demonstrated on gene-level count data from several publicly available datasets involving haematopoietic stem cells, brain-derived cells, T-helper cells and mouse embryonic stem cells. This will provide a range of usage scenarios from which readers can construct their own analysis pipelines.},
	language = {eng},
	journal = {F1000Research},
	author = {Lun, Aaron T. L. and McCarthy, Davis J. and Marioni, John C.},
	year = {2016},
	pmid = {27909575},
	pmcid = {PMC5112579},
	keywords = {Single cell, Bioconductor, bioinformatics, RNA-seq, workflow},
	pages = {2122},
}

@article{buettner_computational_2015,
	title = {Computational analysis of cell-to-cell heterogeneity in single-cell {RNA}-sequencing data reveals hidden subpopulations of cells},
	volume = {33},
	issn = {1546-1696},
	doi = {10.1038/nbt.3102},
	abstract = {Recent technical developments have enabled the transcriptomes of hundreds of cells to be assayed in an unbiased manner, opening up the possibility that new subpopulations of cells can be found. However, the effects of potential confounding factors, such as the cell cycle, on the heterogeneity of gene expression and therefore on the ability to robustly identify subpopulations remain unclear. We present and validate a computational approach that uses latent variable models to account for such hidden factors. We show that our single-cell latent variable model (scLVM) allows the identification of otherwise undetectable subpopulations of cells that correspond to different stages during the differentiation of naive T cells into T helper 2 cells. Our approach can be used not only to identify cellular subpopulations but also to tease apart different sources of gene expression heterogeneity in single-cell transcriptomes.},
	language = {eng},
	number = {2},
	journal = {Nature Biotechnology},
	author = {Buettner, Florian and Natarajan, Kedar N. and Casale, F. Paolo and Proserpio, Valentina and Scialdone, Antonio and Theis, Fabian J. and Teichmann, Sarah A. and Marioni, John C. and Stegle, Oliver},
	month = feb,
	year = {2015},
	pmid = {25599176},
	keywords = {Animals, Sequence Analysis, RNA, Mice, RNA, Computational Biology, Cell Differentiation, Cell Lineage, Models, Theoretical, Single-Cell Analysis, Transcriptome, Gene Expression Regulation, Developmental, Genetic Heterogeneity, Mouse Embryonic Stem Cells, Th2 Cells},
	pages = {155--160},
}

@article{vallejos_basics_2015,
	title = {{BASiCS}: {Bayesian} {Analysis} of {Single}-{Cell} {Sequencing} {Data}},
	volume = {11},
	issn = {1553-7358},
	shorttitle = {{BASiCS}},
	doi = {10.1371/journal.pcbi.1004333},
	abstract = {Single-cell mRNA sequencing can uncover novel cell-to-cell heterogeneity in gene expression levels in seemingly homogeneous populations of cells. However, these experiments are prone to high levels of unexplained technical noise, creating new challenges for identifying genes that show genuine heterogeneous expression within the population of cells under study. BASiCS (Bayesian Analysis of Single-Cell Sequencing data) is an integrated Bayesian hierarchical model where: (i) cell-specific normalisation constants are estimated as part of the model parameters, (ii) technical variability is quantified based on spike-in genes that are artificially introduced to each analysed cell's lysate and (iii) the total variability of the expression counts is decomposed into technical and biological components. BASiCS also provides an intuitive detection criterion for highly (or lowly) variable genes within the population of cells under study. This is formalised by means of tail posterior probabilities associated to high (or low) biological cell-to-cell variance contributions, quantities that can be easily interpreted by users. We demonstrate our method using gene expression measurements from mouse Embryonic Stem Cells. Cross-validation and meaningful enrichment of gene ontology categories within genes classified as highly (or lowly) variable supports the efficacy of our approach.},
	language = {eng},
	number = {6},
	journal = {PLoS computational biology},
	author = {Vallejos, Catalina A. and Marioni, John C. and Richardson, Sylvia},
	month = jun,
	year = {2015},
	pmid = {26107944},
	pmcid = {PMC4480965},
	keywords = {Animals, Gene Expression Profiling, Mice, Computational Biology, RNA, Messenger, Oligonucleotide Array Sequence Analysis, Single-Cell Analysis, Bayes Theorem, Embryonic Stem Cells, Reproducibility of Results},
	pages = {e1004333},
}

@article{booeshaghi_normalization_2021,
	title = {Normalization of single-cell {RNA}-seq counts by $\log(x + 1)$ or $\log(1 + x)$},
	volume = {37},
	issn = {1367-4803},
	url = {https://www.ncbi.nlm.nih.gov/pmc/articles/PMC7989636/},
	doi = {10.1093/bioinformatics/btab085},
	number = {15},
	urldate = {2024-09-12},
	journal = {Bioinformatics},
	author = {Booeshaghi, A Sina and Pachter, Lior},
	month = mar,
	year = {2021},
	pmid = {33676365},
	pmcid = {PMC7989636},
	keywords = {LaTeX},
	pages = {2223--2224},
}

@article{finley_efficient_2019,
	title = {Efficient algorithms for {Bayesian} {Nearest} {Neighbor} {Gaussian} {Processes}},
	volume = {28},
	issn = {1061-8600},
	doi = {10.1080/10618600.2018.1537924},
	abstract = {We consider alternate formulations of recently proposed hierarchical Nearest Neighbor Gaussian Process (NNGP) models (Datta et al., 2016a) for improved convergence, faster computing time, and more robust and reproducible Bayesian inference. Algorithms are defined that improve CPU memory management and exploit existing high-performance numerical linear algebra libraries. Computational and inferential benefits are assessed for alternate NNGP specifications using simulated datasets and remotely sensed light detection and ranging (LiDAR) data collected over the US Forest Service Tanana Inventory Unit (TIU) in a remote portion of Interior Alaska. The resulting data product is the first statistically robust map of forest canopy for the TIU.},
	language = {eng},
	number = {2},
	journal = {Journal of Computational and Graphical Statistics: A Joint Publication of American Statistical Association, Institute of Mathematical Statistics, Interface Foundation of North America},
	author = {Finley, Andrew O. and Datta, Abhirup and Cook, Bruce C. and Morton, Douglas C. and Andersen, Hans E. and Banerjee, Sudipto},
	year = {2019},
	pmid = {31543693},
	pmcid = {PMC6753955},
	pages = {401--414},
}

@article{spears_function_2006,
	title = {The function of tumor suppressor genes in ovarian cancer: the role of {LSAMP}.},
	volume = {66 (8\_Supplement)},
	issn = {1538-7445},
	number = {587},
	journal = {Cancer Res},
	author = {Spears, Melanie and Rabiasz, Genevieve J. and Scott, Diane and Ntougkos, Evangelos and Fegan, Scott and Miller, Eric P. and Smyth, John F. and Sellar, Grant C.},
	month = apr,
	year = {2006},
}

@article{shi_lncrna_2019,
	title = {{LncRNA} {CASC15} {Functions} {As} {An} {Unfavorable} {Predictor} {Of} {Ovarian} {Cancer} {Prognosis} {And} {Inhibits} {Tumor} {Progression} {Through} {Regulation} {Of} {miR}-221/{ARID1A} {Axis}},
	volume = {12},
	issn = {1178-6930},
	url = {https://www.ncbi.nlm.nih.gov/pmc/articles/PMC6815787/},
	doi = {10.2147/OTT.S219900},
	abstract = {Background
LncRNA cancer susceptibility candidate 15 (CASC15) has been demonstrated to act as an oncogene in different cancers; however, its role in ovarian cancer remains elusive.

Methods
Quantitative real-time PCR (qRT-PCR) was performed to examine the expression of lncRNA CASC15. Kaplan–Meier survival analysis was performed to evaluate the prognostic significance of lncRNA CASC15. CCK-8, soft-agar colony-formation, flow cytometry, transwell migration and invasion assays were used to analyze the biological behavior of lncRNA CASC5 in ovarian cancer. Furthermore, the potential mechanism of lncRNA CAC15 was investigated by bioinformatics analysis, luciferase reporter assay, and biotin pull-down assay.

Results
In this study, we found that the expression of CASC15 was lower in ovarian cancer tissues and cells by qRT-PCR. In addition, low expression of CASC15 was closely correlated with advanced TNM stage, moderate/poor differentiation, and larger size. Moreover, Kaplan–Meier survival analysis showed that patients with low CASC15 expression level had poorer overall survival and progression-free survival than those with high CASC15 expression. Meanwhile, ROC analysis found that CASC15 had diagnostic values to distinguish tumor tissues from nontumorous tissues. Overexpression of CASC15 prohibited the malignancy of ovarian cancer cells, including proliferation, colony formation, cell cycle, migration, and invasion, and promoted cell apoptosis. In addition, bioinformatics analysis, luciferase reporter assay, and biotin pull-down assay confirmed that CASC15 straightly interacted with miR-221. We also observed that ARID1A was a downstream target of miR-221 and CASC15 subsequently exerted its tumor-suppressive effects by regulating the expression of ARID1A in ovarian cancer cells.

Conclusion
Overall, this study firstly elucidated that CASC15 could play a tumor-suppressive role in ovarian cancer by the regulation of CASC15/miR-221/ARID1A axis, which may provide a ponderable prognostic biomarker and promising therapeutic target for treatment of patients with ovarian cancer.},
	urldate = {2024-10-16},
	journal = {OncoTargets and therapy},
	author = {Shi, Yin and Gao, Shanshan and Zheng, Ying and Yao, Mukun and Ruan, Fan},
	month = oct,
	year = {2019},
	pmid = {31695430},
	pmcid = {PMC6815787},
	pages = {8725--8736},
}

@article{liu_comprehensive_2022,
	title = {Comprehensive {Analysis} and {Validation} of {Solute} {Carrier} {Family} 25 ({SLC25}) and {Its} {Correlation} with {Immune} {Infiltration} in {Pan}-{Cancer}},
	volume = {2022},
	copyright = {https://creativecommons.org/licenses/by/4.0/},
	issn = {2314-6141, 2314-6133},
	url = {https://www.hindawi.com/journals/bmri/2022/4009354/},
	doi = {10.1155/2022/4009354},
	abstract = {As the largest gene family functioning in protein transport among human solute carriers, the SLC25 family (mitochondrial carrier family) can participate in development of cancer. However, a comprehensive exploration for the exactly roles of SLC family remains lacking. In the present study, a total of 15 functional SLC25 family genes were retrieved from all current publications. And multidimensional analyses were systematically performed based on the transcriptome and genome data of SLC25 family from a variety of online databases for their expression, immune cell infiltration, and cancer prognosis. Validation by qPCR and immunohistochemistry were further conducted for the expression of partial SLC25 family members in some tumor tissue. We found that the SLC25 family had strong correlation with immune cells, such as macrophages M2, CD8+ T cell, CD4+ T cell memory activated, and memory resting. Among them, SLC25A6 was most correlated with Macrophage M1 in uveal melanoma ( 
               
                 
                  r 
                  = 
                  − 
                  0.68 
                  , 
                  P 
                  = 
                  1.9 
                  e 
                  − 
                  0.5 
                 
               
              ). Expression of mRNA level showed that SLC25A4 was downregulated in stomach adenocarcinoma and colon adenocarcinoma. SLC25A7 was highly expressed in stomach adenocarcinoma and colon adenocarcinoma. SLC25A23 was decreased in colon adenocarcinoma. qPCR and immunohistochemistry validation results were consistent with our bioinformatics prediction. SLC25A8 was associated with the prognosis of cancer. All these findings suggested that the SLC25 family might affects the immune microenvironment of the cancer and then had the potential to be predictive biomarkers for early diagnosis and prognosis as well as novel targets for individualized treatment of cancer.},
	language = {en},
	urldate = {2024-10-16},
	journal = {BioMed Research International},
	author = {Liu, Ao-ran and Liu, Ying-nan and Shen, Shi-xuan and Yan, Li-rong and Lv, Zhi and Ding, Han-xi and Wang, Ang and Yuan, Yuan and Xu, Qian},
	editor = {Oefner, Peter J.},
	month = oct,
	year = {2022},
	pages = {1--23},
}

@article{wang_cyclindependent_2019,
	title = {Cyclin‐dependent kinase 9 ({CDK9}) is a novel prognostic marker and therapeutic target in ovarian cancer},
	volume = {33},
	copyright = {http://onlinelibrary.wiley.com/termsAndConditions\#vor},
	issn = {0892-6638, 1530-6860},
	url = {https://onlinelibrary.wiley.com/doi/10.1096/fj.201801789RR},
	doi = {10.1096/fj.201801789RR},
	language = {en},
	number = {5},
	urldate = {2024-10-16},
	journal = {The FASEB Journal},
	author = {Wang, Jinglu and Dean, Dylan C. and Hornicek, Francis J. and Shi, Huirong and Duan, Zhenfeng},
	month = may,
	year = {2019},
	pages = {5990--6000},
}

@article{gruosso_map3k8tpl-2cot_2015,
	title = {{MAP3K8}/{TPL}-2/{COT} is a potential predictive marker for {MEK} inhibitor treatment in high-grade serous ovarian carcinomas},
	volume = {6},
	issn = {2041-1723},
	url = {https://www.nature.com/articles/ncomms9583},
	doi = {10.1038/ncomms9583},
	abstract = {Abstract 
             
              Ovarian cancer is a silent disease with a poor prognosis that urgently requires new therapeutic strategies. In low-grade ovarian tumours, mutations in the MAP3K 
              BRAF 
              gene constitutively activate the downstream kinase MEK. Here we demonstrate that an additional MAP3K, MAP3K8 (TPL-2/COT), accumulates in high-grade serous ovarian carcinomas (HGSCs) and is a potential prognostic marker for these tumours. By combining analyses on HGSC patient cohorts, ovarian cancer cells and patient-derived xenografts, we demonstrate that MAP3K8 controls cancer cell proliferation and migration by regulating key players in G1/S transition and adhesion dynamics. In addition, we show that the MEK pathway is the main pathway involved in mediating MAP3K8 function, and that MAP3K8 exhibits a reliable predictive value for the effectiveness of MEK inhibitor treatment. Our data highlight key roles for MAP3K8 in HGSC and indicate that MEK inhibitors could be a useful treatment strategy, in combination with conventional chemotherapy, for this disease.},
	language = {en},
	number = {1},
	urldate = {2024-10-16},
	journal = {Nature Communications},
	author = {Gruosso, Tina and Garnier, Camille and Abelanet, Sophie and Kieffer, Yann and Lemesre, Vincent and Bellanger, Dorine and Bieche, Ivan and Marangoni, Elisabetta and Sastre-Garau, Xavier and Mieulet, Virginie and Mechta-Grigoriou, Fatima},
	month = oct,
	year = {2015},
	pages = {8583},
}

@article{wang_suppression_2023,
	title = {Suppression of {GCH1} {Sensitizes} {Ovarian} {Cancer} and {Breast} {Cancer} to {PARP} {Inhibitor}},
	volume = {2023},
	copyright = {https://creativecommons.org/licenses/by/4.0/},
	issn = {1687-8469, 1687-8450},
	url = {https://www.hindawi.com/journals/jo/2023/1453739/},
	doi = {10.1155/2023/1453739},
	abstract = {Background. Breast and ovarian cancers are common malignancies among women, contributing to a significant disease burden, and are characterized by a high level of genomic instability, owing to the failure of homologous recombination repair (HRR). Pharmacological inhibition of poly(ADP-ribose) polymerase (PARP) could elicit the synthetic lethal effect of tumor cells in patients with homologous recombination deficiency, ultimately achieving a favorable clinical benefit. However, primary and acquired resistance remain the greatest hurdle, limiting the efficacy of PARP inhibitors; thus, strategies conferring or augmenting tumor cell sensitivity to PARP inhibitors are urgently required. Methods. Our RNA-seq data of niraparib-treated and -untreated tumor cells were analyzed by R language. Gene Set Enrichment Analysis (GSEA) was applied to assess the biological functions of GTP cyclohydrolase 1 (GCH1). Quantitative real-time PCR, Western blotting, and immunofluorescence were applied to confirm the upregulation of GCH1 upon niraparib treatment at transcriptional and translational levels. Immunohistochemistry of patient-derived xenograft (PDX)-derived tissue sections further validated that niraparib increased GCH1 expression. Tumor cell apoptosis was detected by flow cytometry, while the superiority of the combination strategy was confirmed in the PDX model. Results. The expression of GCH1 was aberrantly enriched in breast and ovarian cancers and increased after niraparib treatment via JAK-STAT signaling. GCH1 was also demonstrated to be associated with the HRR pathway. Subsequently, the enhancement of the tumor-killing effect of PARP inhibitors induced by GCH1 suppression using siRNA and GCH1 inhibitor was validated by flow cytometry in vitro. Finally, using the PDX model, we further demonstrated that GCH1 inhibitors markedly potentiated PARP inhibitors’ antitumor efficacy in vivo. Conclusion. Our results illustrated that PARP inhibitors promote GCH1 expression via the JAK-STAT pathway. We also elucidated the potential relationship between GCH1 and the homologous recombination repair pathway and proposed a combination regimen of GCH1 suppression with PARP inhibitors in breast and ovarian cancers.},
	language = {en},
	urldate = {2024-10-16},
	journal = {Journal of Oncology},
	author = {Wang, Siyuan and Xia, Yu and Huang, Pu and Xu, Cheng and Qian, Yiyu and Fang, Tian and Gao, Qinglei},
	editor = {Zheng, Mingjun},
	month = feb,
	year = {2023},
	pages = {1--16},
}

@article{xie_pcyt2-mediated_2024,
	title = {{PCYT2}-{Mediated} {Regulation} of {Phospholipid} {Metabolism} {Enhances} {Metastasis} in {Epithelial} {Ovarian} {Cancer} via the {AKT}/{mTOR} and {HIPPO} {Signaling} {Pathways}},
	volume = {38},
	issn = {0393-974X},
	url = {https://www.biolifesas.org/EN/10.23812/j.biol.regul.homeost.agents.20243802.108},
	doi = {10.23812/j.biol.regul.homeost.agents.20243802.108},
	abstract = {{\textless}p{\textgreater}Background: Phosphatidylethanolamine (PE) is a vital component of cell membranes, and alterations in its content serve as an indicator of cancer metastasis risk. Phosphoethanolamine cytidine transferase-2 (\textit{PCYT2}), an enzyme responsible for PE synthesis, is pivotal in promoting tumor cell proliferation and invasion. Inhibiting \textit{PCYT2 }expression has the potential to reduce the occurrence of ovarian cancer metastasis and thereby improve the management of ovarian cancer. {\textless}/p{\textgreater} {\textless}p{\textgreater} Methods: Ovarian cancer primarily manifests in the perimenopausal period, coinciding with significant changes in lipid metabolism. To elucidate this relationship, we conducted non-targeted lipid metabolomics analyses on primary and matched metastatic tissues from ten patients with epithelial ovarian cancer. Lipid metabolism \textit{in vivo} is intricately linked to the synthesis of lipid metabolic enzymes, which are governed by genetic regulation. To study the relationship between lipid metabolism and gene expression, we performed transcriptomic analyses on primary and matched metastatic tissues from eight patients with epithelial ovarian cancer. To validate the robustness of our findings, we performed PCR and Western-blot analyses on tissues from 20 patients with epithelial ovarian cancer. {\textless}/p{\textgreater} {\textless}p{\textgreater} Results: Our results reveals elevated \textit{PCYT2} expression in metastatic ovarian cancer tissues and abnormal phospholipid metabolism. Correlation analyses reveals a strong positive correlation between \textit{PCYT2 }and phospholipid metabolism. Notably, \textit{PCYT2} expression is significantly higher in metastatic tissues compared to primary tissues (\textit{p} {\textless} 0.001). Additionally, our study identifies decreased expression of phosphatase and tensin homolog (\textit{PTEN}) and yes-associated protein (\textit{YAP1}), coupled with elevated protein kinase B (\textit{AKT}) and mammalian target of rapamycin (\textit{mTOR}) expression in metastatic tissues (\textit{p} {\textless} 0.05). Notably, we observed disparities in the expression of \textit{PCYT2 }proteins, with higher \textit{PCYT2-β} expression in metastatic lesions (\textit{p} {\textless} 0.001). Moreover, a specific mRNA transcribed by ENST00000572995 exhibits high expression in metastatic lesions. {\textless}/p{\textgreater} {\textless}p{\textgreater} Conclusions: Based on our findings, we propose that \textit{PCYT2-β} may play a significant role in driving the metastasis of epithelial ovarian cancer. {\textless}/p{\textgreater}},
	language = {en},
	number = {2},
	urldate = {2024-10-16},
	journal = {Journal of Biological Regulators and Homeostatic Agents},
	author = {Xie, Yulian and Chen, Hailin and Shen, Peijun and Shen, Qianqian and Luo, Yi},
	month = feb,
	year = {2024},
	pages = {1351--1364},
}

@article{yang_elevated_2022,
	title = {Elevated expression of the rhythm gene {NFIL3} promotes the progression of {TNBC} by activating {NF}-{KB} signaling through suppression of {NFKBIA} transcription},
	volume = {41},
	issn = {1756-9966},
	url = {https://jeccr.biomedcentral.com/articles/10.1186/s13046-022-02260-1},
	doi = {10.1186/s13046-022-02260-1},
	abstract = {Abstract 
             
              Background 
              Epidemiological studies have confirmed that abnormal circadian rhythms are associated with tumorigenesis in breast cancer. However, few studies have investigated the pathological roles of rhythm genes in breast cancer progression. In this study, we aimed to evaluate the aberrant expression of 32 rhythm genes in breast cancer and detect the pathological roles and molecular mechanisms of the altered rhythm gene in regulating the progression of triple negative breast cancer (TNBC). 
             
             
              Methods 
              The aberrant expression of rhythm genes in breast cancer was screened by searching the GEPIA database and validated by using qRT-PCR and immunohistochemistry staining. Bioinformatics analysis combined with luciferase reporter experiment and chromatinimmunopercitation (ChIP) were used to investigate the molecular mechanism about aberrant expression of identified rhythm gene in breast cancer. The pathological roles of identified rhythm gene in TNBC progression was evaluated by colony formation assay, wound healing experiment, transwell assay, subcutaneous tumor formation and the mouse tail vein injection model through gain-of-function and loss-of-function strategies respectively. mRNA array, bioinformatics analysis, luciferase reporter experiment, ChIP and immunoflurescence assay were employed to investigate the key molecules and signaling pathways by which the identified rhythm gene regulating TNBC progression. 
             
             
              Results 
              We identified that nuclear factor interleukin 3 regulated (NFIL3) expression is significantly altered in TNBC compared with both normal breast tissues and other subtypes of breast cancer. We found that NFIL3 inhibits its own transcription, and thus, downregulated NFIL3 mRNA indicates high expression of NFIL3 protein in breast cancer. We demonstrated that NFIL3 promotes the proliferation and metastasis of TNBC cells in vitro and in vivo, and higher expression of NFIL3 is associated with poor prognosis of patients with TNBC. We further demonstrated that NFIL3 enhances the activity of NF-κB signaling. Mechanistically, we revealed that NFIL3 directly suppresses the transcription of NFKBIA, which blocks the activation of NF-κB and inhibits the progression of TNBC cells in vitro and in vivo. Moreover, we showed that enhancing NF-κB activity by repressing NFKBIA largely mimics the oncogenic effect of NFIL3 in TNBC, and anti-inflammatory strategies targeting NF-κB activity block the oncogenic roles of NFIL3 in TNBC. 
             
             
              Conclusion 
               
                NFIL3 promotes the progression of TNBC by suppressing 
                NFKBIA 
                transcription and then enhancing NF-κB signaling-mediated cancer-associated inflammation. This study may provide a new target for TNBC prevention and therapy. 
               
             
             
              Graphical Abstract},
	language = {en},
	number = {1},
	urldate = {2024-10-16},
	journal = {Journal of Experimental \& Clinical Cancer Research},
	author = {Yang, Weiwei and Li, Jing and Zhang, Minghui and Yu, Haichuan and Zhuang, Yuan and Zhao, Lingyu and Ren, Lili and Gong, Jinan and Bi, Hongjie and Zeng, Lixuan and Xue, Yang and Yang, Jinjin and Zhao, Yan and Wang, Shuoshuo and Gao, Shuangshu and Fu, Zitong and Li, Dongze and Zhang, Jinxing and Wang, Tianzhen and Shan, Ming and Tang, Bo and Li, Xiaobo},
	month = dec,
	year = {2022},
	pages = {67},
}

@article{ivanova_fer_2013,
	title = {{FER} kinase promotes breast cancer metastasis by regulating alpha6- and beta1-integrin-dependent cell adhesion and anoikis resistance},
	volume = {32},
	copyright = {http://www.springer.com/tdm},
	issn = {0950-9232, 1476-5594},
	url = {https://www.nature.com/articles/onc2013277},
	doi = {10.1038/onc.2013.277},
	language = {en},
	number = {50},
	urldate = {2024-10-16},
	journal = {Oncogene},
	author = {Ivanova, I A and Vermeulen, J F and Ercan, C and Houthuijzen, J M and Saig, F A and Vlug, E J and Van Der Wall, E and Van Diest, P J and Vooijs, M and Derksen, P W B},
	month = dec,
	year = {2013},
	pages = {5582--5592},
}

@article{erin_bidirectional_2015,
	title = {Bidirectional effect of {CD200} on breast cancer development and metastasis, with ultimate outcome determined by tumor aggressiveness and a cancer-induced inflammatory response},
	volume = {34},
	issn = {0950-9232, 1476-5594},
	url = {https://www.nature.com/articles/onc2014317},
	doi = {10.1038/onc.2014.317},
	language = {en},
	number = {29},
	urldate = {2024-10-16},
	journal = {Oncogene},
	author = {Erin, N and Podnos, A and Tanriover, G and Duymus, O and Cote, E and Khatri, I and Gorczynski, R M},
	month = jul,
	year = {2015},
	pages = {3860--3870},
}

@article{chen_expressions_2021,
	title = {Expressions of {ZNF436}, beta-catenin, {EGFR}, and {CMTM5} in breast cancer and their clinical significances},
	volume = {65},
	copyright = {http://creativecommons.org/licenses/by-nc/4.0},
	issn = {2038-8306, 1121-760X},
	url = {https://www.ejh.it/index.php/ejh/article/view/3173},
	doi = {10.4081/ejh.2021.3173},
	abstract = {As the leading malignancy among women, breast cancer is a serious threat to the life and health of women. In this context, it is of particular importance that a proper therapeutic target be identified for breast cancer treatment. We collected the pathological tissues of 80 patients, with the view to discovering appropriate molecular targets for the treatment of breast cancer, this paper analyzes the expressions of ZNF436, β-catenin, EGFR and CMTM5 in breast cancer tissues, as well as their correlations with breast cancer in combination with the clinicopathologic characteristics of studied patients. Immunohistochemistry (IHC) was utilized to detect the expression levels of ZNF436, β-catenin, EGFR and CMTM5 in cancerous and paracancerous tissues of breast cancer patients. The expression levels of ZNF436, β-Catenin and EGFR in breast cancer tissues were significantly greater than those in paracancerous tissues in this study (p{\textless}0.05), while CMTM5 was highly expressed in paracancerous tissues (p{\textless}0.05). Additionally, the correlation of the expressions of such indicators with the staging, differentiation and lymphatic metastasis of breast cancer, were also found to be statistically significant at the level p{\textless}0.05. The different expression levels of ZNF436, β-catenin, EGFR and CMTM5 in breast cancer and paracancerous tissues open up the possibility of utilizing them as molecular markers for breast cancer. These findings provide a theoretical basis for targeted molecular therapies for breast cancer, and hence carry a significant practical significance.},
	number = {1},
	urldate = {2024-10-16},
	journal = {European Journal of Histochemistry},
	author = {Chen, Zhi and Cui, Na and Zhao, Ji-sen and Wu, Jian-fei and Ma, Fang and Li, Cong and Liu, Xian-yi},
	month = jan,
	year = {2021},
}

@article{ngubo_tissue-specific_2023,
	title = {Tissue-{Specific} {Tumour} {Suppressor} and {Oncogenic} {Activities} of the {Polycomb}-like {Protein} {MTF2}},
	volume = {14},
	copyright = {https://creativecommons.org/licenses/by/4.0/},
	issn = {2073-4425},
	url = {https://www.mdpi.com/2073-4425/14/10/1879},
	doi = {10.3390/genes14101879},
	abstract = {The Polycomb repressive complex 2 (PRC2) is a conserved chromatin-remodelling complex that catalyses the trimethylation of histone H3 lysine 27 (H3K27me3), a mark associated with gene silencing. PRC2 regulates chromatin structure and gene expression during organismal and tissue development and tissue homeostasis in the adult. PRC2 core subunits are associated with various accessory proteins that modulate its function and recruitment to target genes. The multimeric composition of accessory proteins results in two distinct variant complexes of PRC2, PRC2.1 and PRC2.2. Metal response element-binding transcription factor 2 (MTF2) is one of the Polycomb-like proteins (PCLs) that forms the PRC2.1 complex. MTF2 is highly conserved, and as an accessory subunit of PRC2, it has important roles in embryonic stem cell self-renewal and differentiation, development, and cancer progression. Here, we review the impact of MTF2 in PRC2 complex assembly, catalytic activity, and spatiotemporal function. The emerging paradoxical evidence suggesting that MTF2 has divergent roles as either a tumour suppressor or an oncogene in different tissues merits further investigations. Altogether, our review illuminates the context-dependent roles of MTF2 in Polycomb group (PcG) protein-mediated epigenetic regulation. Its impact on disease paves the way for a deeper understanding of epigenetic regulation and novel therapeutic strategies.},
	language = {en},
	number = {10},
	urldate = {2024-10-16},
	journal = {Genes},
	author = {Ngubo, Mzwanele and Moradi, Fereshteh and Ito, Caryn Y. and Stanford, William L.},
	month = sep,
	year = {2023},
	pages = {1879},
}

@article{jin_lncrna-haglr_2021,
	title = {{LncRNA}-{HAGLR} motivates triple negative breast cancer progression by regulation of {WNT2} via sponging {miR}-335-3p},
	volume = {13},
	issn = {1945-4589},
	url = {https://www.aging-us.com/lookup/doi/10.18632/aging.203272},
	doi = {10.18632/aging.203272},
	language = {en},
	number = {15},
	urldate = {2024-10-16},
	journal = {Aging},
	author = {Jin, Liting and Luo, Chenggang and Wu, Xinhong and Li, Manxiu and Wu, Shun and Feng, Yaojun},
	month = aug,
	year = {2021},
	pages = {19306--19316},
}

@article{han_satb1_2008,
	title = {{SATB1} reprogrammes gene expression to promote breast tumour growth and metastasis},
	volume = {452},
	copyright = {http://www.springer.com/tdm},
	issn = {0028-0836, 1476-4687},
	url = {https://www.nature.com/articles/nature06781},
	doi = {10.1038/nature06781},
	language = {en},
	number = {7184},
	urldate = {2024-10-16},
	journal = {Nature},
	author = {Han, Hye-Jung and Russo, Jose and Kohwi, Yoshinori and Kohwi-Shigematsu, Terumi},
	month = mar,
	year = {2008},
	pages = {187--193},
}

@article{tan_trim59_2018,
	title = {{TRIM59} promotes breast cancer motility by suppressing p62-selective autophagic degradation of {PDCD10}},
	volume = {16},
	issn = {1545-7885},
	url = {https://dx.plos.org/10.1371/journal.pbio.3000051},
	doi = {10.1371/journal.pbio.3000051},
	language = {en},
	number = {11},
	urldate = {2024-10-16},
	journal = {PLOS Biology},
	author = {Tan, Peng and Ye, Youqiong and He, Lian and Xie, Jiansheng and Jing, Ji and Ma, Guolin and Pan, Hongming and Han, Leng and Han, Weidong and Zhou, Yubin},
	editor = {Hynes, Nancy},
	month = nov,
	year = {2018},
	pages = {e3000051},
}

@article{mondal_uchl1_2022,
	title = {{UCHL1} as a novel target in breast cancer: emerging insights from cell and chemical biology},
	volume = {126},
	issn = {0007-0920, 1532-1827},
	shorttitle = {{UCHL1} as a novel target in breast cancer},
	url = {https://www.nature.com/articles/s41416-021-01516-5},
	doi = {10.1038/s41416-021-01516-5},
	abstract = {Abstract 
            Breast cancer has the highest incidence and death rate among cancers in women worldwide. In particular, metastatic estrogen receptor negative (ER–) breast cancer and triple-negative breast cancer (TNBC) subtypes have very limited treatment options, with low survival rates. Ubiquitin carboxyl terminal hydrolase L1 (UCHL1), a ubiquitin C-terminal hydrolase belonging to the deubiquitinase (DUB) family of enzymes, is highly expressed in these cancer types, and several key reports have revealed emerging and important roles for UCHL1 in breast cancer. However, selective and potent small-molecule UCHL1 inhibitors have been disclosed only very recently, alongside chemical biology approaches to detect regulated UHCL1 activity in cancer cells. These tools will enable novel insights into oncogenic mechanisms driven by UCHL1, and identification of substrate proteins deubiquitinated by UCHL1, with the ultimate goal of realising the potential of UCHL1 as a drug target in breast cancer.},
	language = {en},
	number = {1},
	urldate = {2024-10-16},
	journal = {British Journal of Cancer},
	author = {Mondal, Milon and Conole, Daniel and Nautiyal, Jaya and Tate, Edward W.},
	month = jan,
	year = {2022},
	pages = {24--33},
}

@article{chen_lifr_2012,
	title = {{LIFR} is a breast cancer metastasis suppressor upstream of the {Hippo}-{YAP} pathway and a prognostic marker},
	volume = {18},
	copyright = {http://www.springer.com/tdm},
	issn = {1078-8956, 1546-170X},
	url = {https://www.nature.com/articles/nm.2940},
	doi = {10.1038/nm.2940},
	language = {en},
	number = {10},
	urldate = {2024-10-16},
	journal = {Nature Medicine},
	author = {Chen, Dahu and Sun, Yutong and Wei, Yongkun and Zhang, Peijing and Rezaeian, Abdol Hossein and Teruya-Feldstein, Julie and Gupta, Sumeet and Liang, Han and Lin, Hui-Kuan and Hung, Mien-Chie and Ma, Li},
	month = oct,
	year = {2012},
	pages = {1511--1517},
}

@article{shropshire_association_2022,
	title = {Association of adenosine signaling gene signature with estrogen receptor-positive breast and prostate cancer bone metastasis},
	volume = {9},
	issn = {2296-858X},
	url = {https://www.frontiersin.org/articles/10.3389/fmed.2022.965429/full},
	doi = {10.3389/fmed.2022.965429},
	abstract = {Bone metastasis is a common and devastating consequence of several major cancer types, including breast and prostate. Osteocytes are the predominant bone cell, and through connexin (Cx) 43 hemichannels release ATP to the bone microenvironment that can be hydrolyzed to adenosine. Here, we investigated how genes related to ATP paracrine signaling are involved in two common bone-metastasizing malignancies, estrogen receptor positive (ER 
              + 
              ) breast and prostate cancers. Compared to other sites, bone metastases of both cancer types expressed higher levels of ENTPD1 and NT5E, which encode CD39 and CD73, respectively, and hydrolyze ATP to adenosine. ADORA3, encoding the adenosine A3 receptor, had a similar expression pattern. In primary ER 
              + 
              breast cancer, high levels of the triplet ENTPD1/NT5E/ADORA3 expression signature was correlated with lower overall, distant metastasis-free, and progression-free survival. In ER 
              + 
              bone metastasis biopsies, this expression signature is associated with lower survival. This expression signature was also higher in bone-metastasizing primary prostate cancers than in those that caused other tumor events or did not lead to progressive disease. In 3D culture, a non-hydrolyzable ATP analog inhibited the growth of breast and prostate cancer cell lines more than ATP did. A3 inhibition also reduced spheroid growth. Large-scale screens by the Drug Repurposing Hub found ER 
              + 
              breast cancer cell lines were uniquely sensitive to adenosine receptor antagonists. Together, these data suggest a vital role for extracellular ATP degradation and adenosine receptor signaling in cancer bone metastasis, and this study provides potential diagnostic means for bone metastasis and specific targets for treatment and prevention.},
	urldate = {2024-10-16},
	journal = {Frontiers in Medicine},
	author = {Shropshire, Daniel Brian and Acosta, Francisca M. and Fang, Kun and Benavides, Jaime and Sun, Lu-Zhe and Jin, Victor X. and Jiang, Jean X.},
	month = sep,
	year = {2022},
	pages = {965429},
}

@article{marrufo_blocking_2018,
	title = {Blocking {LLT1} ({CLEC2D}, {OCIL})-{NKRP1A} ({CD161}) interaction enhances natural killer cell-mediated lysis of triple-negative breast cancer cells},
	volume = {8},
	issn = {2156-6976},
	url = {https://www.ncbi.nlm.nih.gov/pmc/articles/PMC6048397/},
	abstract = {Triple-negative breast cancer (TNBC) is the most invasive form of breast cancer due to an absence of estrogen (ER), progesterone (PR), and human epidermal growth factor-2 (HER2) receptors on the cell surface. TNBC accounts for approximately 12 to 20 percent of all breast cancer cases. The absence of ER, PR, and HER2 receptors on TNBCs and its ability to develop drug resistance renders it difficult to eradicate or retrogress tumor growth with hormonal therapy and chemotherapy. Triple-negative breast cancer is associated with poorer prognosis, increased chance of relapse, and lower chance of survival. Patients with TNBC have poorer outcome to conventional treatments than patients with other types of breast cancer. Natural killer cell-mediated immunotherapy is a promising therapeutic option for patients with TNBC. Natural killer cells contribute to the immune system by recognizing tumor cells through interactions between ligands on tumor cells and natural killer cell receptors. NK cell function is regulated by a net balance of signals from activating and inhibitory receptors interacting with ligands on target cells. Lectin-like Transcript-1 (LLT1, CLEC2D, OCIL) is a ligand that interacts with NK cell receptor NKRP1A (CD161) and inhibits NK cell activation. In this study, we have identified expression of LLT1 on TNBC cell lines MDA-MB-231 and MDA-MB-436 through flow cytometry, western blot, and confocal microscopy. We have demonstrated that blocking LLT1 on TNBCs with antibodies disrupts interaction with NKRP1A and enhances lysis of TNBCs by primary natural killer cells. We have also shown that a gene knockdown of LLT1 decreases cell surface expression of LLT1 on TNBCs and increases NK cell-mediated lysis of these TNBCs. The results suggest that LLT1 on TNBCs function as a method of evasion from immunosurveillance by NK cells. Blocking LLT1-NKRP1A interaction activates lysis by NK cells and will potentially open a new immunotherapeutic strategy for treatment of TNBC.},
	number = {6},
	urldate = {2024-10-16},
	journal = {American Journal of Cancer Research},
	author = {Marrufo, Armando M and Mathew, Stephen O and Chaudhary, Pankaj and Malaer, Joseph D and Vishwanatha, Jamboor K and Mathew, Porunelloor A},
	month = jun,
	year = {2018},
	pmid = {30034942},
	pmcid = {PMC6048397},
	pages = {1050--1063},
}

@article{tai_flt1_2024,
	title = {{FLT1} activation in cancer cells promotes {PARP}-inhibitor resistance in breast cancer},
	volume = {16},
	issn = {1757-4684},
	url = {https://www.embopress.org/doi/full/10.1038/s44321-024-00094-2},
	doi = {10.1038/s44321-024-00094-2},
	abstract = {Abstract 
             
              Acquired resistance to PARP inhibitors (PARPi) remains a treatment challenge for 
              BRCA 
              1/2-mutant breast cancer that drastically shortens patient survival. Although several resistance mechanisms have been identified, none have been successfully targeted in the clinic. Using new PARPi-resistance models of 
              Brca1 
              - and 
              Bard1 
              -mutant breast cancer generated in-vivo, we identified FLT1 (VEGFR1) as a driver of resistance. Unlike the known role of VEGF signaling in angiogenesis, we demonstrate a novel, non-canonical role for FLT1 signaling that protects cancer cells from PARPi in-vivo through a combination of cell-intrinsic and cell-extrinsic pathways. We demonstrate that FLT1 blockade suppresses AKT activation, increases tumor infiltration of CD8 
              + 
              T cells, and causes dramatic regression of PARPi-resistant breast tumors in a T-cell-dependent manner. Moreover, PARPi-resistant tumor cells can be readily re-sensitized to PARPi by targeting 
              Flt1 
              either genetically ( 
              Flt1 
              -suppression) or pharmacologically (axitinib). Importantly, a retrospective series of breast cancer patients treated with PARPi demonstrated shorter progression-free survival in cases with FLT1 activation at pre-treatment. Our study therefore identifies FLT1 as a potential therapeutic target in PARPi-resistant, 
              BRCA1/2 
              -mutant breast cancer.},
	language = {en},
	number = {8},
	urldate = {2024-10-16},
	journal = {EMBO Molecular Medicine},
	author = {Tai, Yifan and Chow, Angela and Han, Seoyoung and Coker, Courtney and Ma, Wanchao and Gu, Yifan and Estrada Navarro, Valeria and Kandpal, Manoj and Hibshoosh, Hanina and Kalinsky, Kevin and Manova-Todorova, Katia and Safonov, Anton and Walsh, Elaine M and Robson, Mark and Norton, Larry and Baer, Richard and Merghoub, Taha and Biswas, Anup K and Acharyya, Swarnali},
	month = jul,
	year = {2024},
	pages = {1957--1980},
}

@article{lee_cgrrf1_2019,
	title = {{CGRRF1}, a growth suppressor, regulates {EGFR} ubiquitination in breast cancer},
	volume = {21},
	issn = {1465-542X},
	url = {https://breast-cancer-research.biomedcentral.com/articles/10.1186/s13058-019-1212-2},
	doi = {10.1186/s13058-019-1212-2},
	abstract = {Abstract 
             
              Background 
              CGRRF1 is a growth suppressor and consists of a transmembrane domain and a RING-finger domain. It functions as a RING domain E3 ubiquitin ligase involved in endoplasmic reticulum-associated degradation. The expression of CGRRF1 is decreased in cancer tissues; however, the role of CGRRF1 in breast cancer and the mechanism(s) of its growth suppressor function remain to be elucidated. 
             
             
              Methods 
              To investigate whether CGRRF1 inhibits the growth of breast cancer, we performed MTT assays and a xenograft experiment. Tumors harvested from mice were further analyzed by reverse phase protein array (RPPA) analysis to identify potential substrate(s) of CGRRF1. Co-immunoprecipitation assay was used to verify the interaction between CGRRF1 and its substrate, followed by in vivo ubiquitination assays. Western blot, subcellular fractionation, and reverse transcription quantitative polymerase chain reaction (qRT-PCR) were performed to understand the mechanism of CGRRF1 action in breast cancer. Publicly available breast cancer datasets were analyzed to examine the association between CGRRF1 and breast cancer. 
             
             
              Results 
               
                We show that CGRRF1 inhibits the growth of breast cancer in vitro and in vivo, and the RING-finger domain is important for its growth-inhibitory activity. To elucidate the mechanism of CGRRF1, we identified EGFR as a new substrate of CGRRF1. CGRRF1 ubiquitinates EGFR through K48-linked ubiquitination, which leads to proteasome degradation. In addition to regulating the stability of EGFR, knockout of CGRRF1 enhances AKT phosphorylation after EGF stimulation. By analyzing the breast cancer database, we found that patients with low CGRRF1 expression have shorter survival. As compared to normal breast tissues, the mRNA levels of CGRRF1 are lower in breast carcinomas, especially in HER2-positive and basal-like breast cancers. We further noticed that 
                CGRRF1 
                promoter methylation is increased in breast cancer as compared to that in normal breast tissue, suggesting that CGRRF1 is epigenetically modified in breast cancer. Treatment of 5-azactidine and panobinostat restored CGRRF1 expression, supporting that the promoter of 
                CGRRF1 
                is epigenetically modified in breast cancer. Since 5-azactidine and panobinostat can increase CGRRF1 expression, they might be potential therapies for breast cancer treatment. 
               
             
             
              Conclusion 
              We demonstrated a tumor-suppressive function of CGRRF1 in breast cancer and identified EGFR as its target.},
	language = {en},
	number = {1},
	urldate = {2024-10-16},
	journal = {Breast Cancer Research},
	author = {Lee, Yu-Ju and Ho, Shiuh-Rong and Graves, Joshua D. and Xiao, Yang and Huang, Shixia and Lin, Weei-Chin},
	month = dec,
	year = {2019},
	pages = {134},
}

@article{ekyalongo_tyro3_2014,
	title = {{TYRO3} as a potential therapeutic target in breast cancer},
	volume = {34},
	issn = {1791-7530},
	abstract = {AIM: We evaluated the potential of TYRO3 as a therapeutic target in various types of breast cancer cell lines.
MATERIALS AND METHODS: The effects of TYRO3-knockdown by small interfering RNA (siRNA) on proliferation, cell-cycle distribution, and cell signaling in four estrogen receptor (ER)-positive/HER2-non-amplified (luminal-type), two ER-negative/HER2-amplified (HER2-type), and two ER-negative/HER2-non-amplified (triple negative [TN]-type) cell lines were compared.
RESULTS: Whereas TYRO3 knockdown induced the greatest proliferation suppression in luminal-type cells, and to a lesser extent in HER2-type cells, no proliferation inhibition was observed in TN-type cells. The TYRO3 siRNA-induced proliferation inhibition in luminal-type cells was observed in both estradiol (E2)-rich and -null conditions. The proliferation suppression was correlated with G0-G1/S cell-cycle arrest. Western blot analysis showed a decrease in phosphorylation of ERK1/2 or STAT3, and in cyclin D1 only in cell lines sensitive to TYRO3-knockdown.
CONCLUSION: TYRO3 is a potential therapeutic target in breast cancer, particularly in luminal-type cells.},
	language = {eng},
	number = {7},
	journal = {Anticancer Research},
	author = {Ekyalongo, Roudy Chiminch and Mukohara, Toru and Funakoshi, Yohei and Tomioka, Hideo and Kataoka, Yu and Shimono, Yohei and Chayahara, Naoko and Toyoda, Masanori and Kiyota, Naomi and Minami, Hironobu},
	month = jul,
	year = {2014},
	pmid = {24982338},
	keywords = {Humans, Female, Cell Line, Tumor, Breast Neoplasms, MCF-7 Cells, Gene Knockdown Techniques, Breast cancer, Cell Cycle, Cell Growth Processes, luminal-type, Molecular Targeted Therapy, Receptor Protein-Tyrosine Kinases, RNA, Small Interfering, siRNA, targeted therapy, Transfection, Triple Negative Breast Neoplasms, TYRO3},
	pages = {3337--3345},
}

@article{cheng_adam10_2021,
	title = {{ADAM10} is involved in the oncogenic process and chemo-resistance of triple-negative breast cancer via regulating {Notch1} signaling pathway, {CD44} and {PrPc}},
	volume = {21},
	issn = {1475-2867},
	url = {https://cancerci.biomedcentral.com/articles/10.1186/s12935-020-01727-5},
	doi = {10.1186/s12935-020-01727-5},
	abstract = {Abstract 
             
              Background 
              Triple-negative breast cancer (TNBC) is the most challenging breast cancer subtype to treat, because it is so aggressive with shorter survival. Chemotherapy remains the standard treatment due to the lack of specific and effective molecular targets. The aim of the present study is to investigate the potential roles of A Disintegrin and Metalloproteinase 10 (ADAM10) on TNBC cells and the effects of combining ADAM10 expression and neoadjuvant chemotherapy treatment (NACT) to improve the overall survival in breast cancer patients. 
             
             
              Methods 
              Using a series of breast cancer cell lines, we measured the expression of ADAM10 and its substrates by quantitative real-time PCR assay (qRT-PCR) and western blot analysis. Cell migration and invasion, cell proliferation, drug sensitivity assay, cell cycle and apoptosis were conducted in MDA-MB-231 cells cultured with ADAM10 siRNA. The effect of ADAM10 down-regulation by siRNA on its substrates was assessed by western blot analysis. We performed immunohistochemical staining for ADAM10 in clinical breast cancer tissues in 94 patients receiving NACT. 
             
             
              Results 
               
                The active form of ADAM10 was highly expressed in TNBC cell lines. Knockdown of ADAM10 in MDA-MB-231 cells led to a significant decrease in cell proliferation, migration, invasion and the IC 
                50 
                value of paclitaxel and adriamycin, while induced cell cycle arrest and apoptosis. And these changes were correlated with down-regulation of Notch signaling, CD44 and cellular prion protein (PrPc). In clinical breast cancer cases, a high ADAM10 expression in pre-NACT samples was strongly associated with poorer response to NACT and shorter overall survival. 
               
             
             
              Conclusions 
              These data suggest the previously unrecognized roles of ADAM10 in contributing to the progression and chemo-resistance of TNBC.},
	language = {en},
	number = {1},
	urldate = {2024-10-16},
	journal = {Cancer Cell International},
	author = {Cheng, Yuanyuan and Lin, Lishuang and Li, Xiaoyan and Lu, Aiqi and Hou, Chenjian and Wu, Qian and Hu, Xiaomu and Zhou, Zhongwen and Chen, Zhongqing and Tang, Feng},
	month = jan,
	year = {2021},
	pages = {32},
}

@article{wei_nlrp1_2017,
	title = {{NLRP1} {Overexpression} {Is} {Correlated} with the {Tumorigenesis} and {Proliferation} of {Human} {Breast} {Tumor}},
	volume = {2017},
	copyright = {http://creativecommons.org/licenses/by/4.0/},
	issn = {2314-6133, 2314-6141},
	url = {https://www.hindawi.com/journals/bmri/2017/4938473/},
	doi = {10.1155/2017/4938473},
	abstract = {Recent studies suggest that nucleotide-binding domain leucine-rich repeat protein 1 (NLRP1) is a pivotal factor in the inflammatory process. However, the role of NLRP1 in breast cancer pathogenesis remains unclear. The aim of this study was to examine the expression and function of NLRP1 in breast cancer. We found that NLRP1 was widely expressed in 83\% (60/72) of primary breast cancer tissue. NLRP1 expression level was higher in primary breast cancer tissue than in adjacent noncancerous tissue ( 
               
                p 
                {\textless} 
                0.001 
               
              ) and NLRP1 expression was associated with lymph node metastasis ( 
               
                p 
                = 
                0.003 
               
              ), TNM stage ( 
               
                p 
                = 
                0.003 
               
              ), and Ki-67 levels ( 
               
                p 
                {\textless} 
                0.001 
               
              ). Overexpression of NLRP1 in the breast cancer cell line MCF-7 promotes proliferation, migration, invasion, and tumorigenicity in nude mice. Restoration of NLRP1 expression resulted in the EMT occurrence that downregulation of epithelial marker E-cadherin and upregulation mesenchymal marker vimentin, C-myc, MMP-9, and snail. In summary, NLRP1 promotes cell line MCF-7 the proliferation, migration, and invasion through inducing EMT.},
	language = {en},
	urldate = {2024-10-16},
	journal = {BioMed Research International},
	author = {Wei, Yuxian and Huang, Hongyan and Qiu, Zhu and Li, Hongzhong and Tan, Jinxiang and Ren, Guosheng and Wang, Xiaoyi},
	year = {2017},
	pages = {1--9},
}

@article{huang_haus5_2022,
	title = {{HAUS5} {Is} {A} {Potential} {Prognostic} {Biomarker} {With} {Functional} {Significance} in {Breast} {Cancer}},
	volume = {12},
	issn = {2234-943X},
	url = {https://www.frontiersin.org/articles/10.3389/fonc.2022.829777/full},
	doi = {10.3389/fonc.2022.829777},
	abstract = {Background 
              Breast cancer (BRCA) has become the most frequently appearing, lethal, and aggressive cancer with increasing morbidity and mortality. Previously, it was discovered that the HAUS5 protein is involved in centrosome integrity, spindle assembly, and the completion of the cytoplasmic division process during mitosis. By encouraging chromosome misdivision and aneuploidy, HAUS5 has the potential to cause cancer. The significance of HAUS5 in BRCA and the relationship between its expression and clinical outcomes or immune infiltration remains unclear. 
             
             
              Methods 
              Pan-cancer was analyzed by TIMER2 web and the expression differential of HAUS5 was discovered. The prognostic value of HAUS5 for BRCA was evaluated with KM plotter and confirmed with Gene Expression Omnibus (GEO) dataset. Following that, we looked at the relationship between the high and low expression groups of HAUS5 and breast cancer clinical indications. Signaling pathways linked to HAUS5 expression were discovered using Gene Set Enrichment Analysis (GSEA). The relative immune cell infiltrations of each sample were assessed using the CIBERSORT algorithm and ESTIMATE method. We evaluated the Tumor Mutation Burden (TMB) value between the two sets of samples with high and low HAUS5 expression, as well as the differences in gene mutations between the two groups. The proliferation changes of BRCA cells after knockdown of HAUS5 were evaluated by fluorescence cell counting and colony formation assay. 
             
             
              Result 
              HAUS5 is strongly expressed in most malignancies, and distinct associations exist between HAUS5 and prognosis in BRCA patients. Upregulated HAUS5 was associated with poor clinicopathological characteristics such as tumor T stage, ER, PR, and HER2 status. mitotic prometaphase, primary immunodeficiency, DNA replication, cell cycle related signaling pathways were all enriched in the presence of elevated HAUS5 expression, according to GSEA analysis. The BRCA microenvironment’s core gene, HAUS5, was shown to be related with invading immune cell subtypes and tumor cell stemness. TMB in the HAUS5-low expression group was significantly higher than that in the high expression group. The mutation frequency of 15 genes was substantially different in the high expression group compared to the low expression group. BRCA cells’ capacity to proliferate was decreased when HAUS5 was knocked down. 
             
             
              Conclusion 
              These findings show that HAUS5 is a positive regulator of BRCA progression that contributes to BRCA cells proliferation. As a result, HAUS5 might be a novel prognostic indicator and therapeutic target for BRCA patients.},
	urldate = {2024-10-16},
	journal = {Frontiers in Oncology},
	author = {Huang, Zhijian and Yang, Jiasheng and Qiu, Wenjing and Huang, Jing and Chen, Zhirong and Han, Yuanyuan and Ye, Changsheng},
	month = feb,
	year = {2022},
	pages = {829777},
}

@article{tong_mecp2_2020,
	title = {{MeCP2} facilitates breast cancer growth via promoting ubiquitination-mediated {P53} degradation by inhibiting {RPL5}/{RPL11} transcription},
	volume = {9},
	issn = {2157-9024},
	url = {https://www.nature.com/articles/s41389-020-0239-7},
	doi = {10.1038/s41389-020-0239-7},
	abstract = {Abstract 
            Methyl-CpG-binding protein 2 (MeCP2) facilitates the carcinogenesis and progression of several types of cancer. However, its role in breast cancer and the relevant molecular mechanism remain largely unclear. In this study, analysis of the Cancer Genome Atlas (TCGA) data that MeCP2 expression was significantly upregulated in breast cancer tissues, and high MeCP2 expression was correlated with poor overall survival. Knockdown of MeCP2 inhibited breast cancer cell proliferation and G1–S cell cycle transition and migration as well as induced cell apoptosis in vitro. Moreover, MeCP2 knockdown suppressed cancer cell growth in vivo. Investigation of the molecular mechanism showed that MeCP2 repressed RPL11 and RPL5 transcription by binding to their promoter regions. TCGA data revealed significantly lower RPL11 and RPL5 expression in breast cancer tissues; additionally, overexpression of RPL11/RPL5 significantly suppressed breast cancer cell proliferation and G1–S cell cycle transition and induced apoptosis in vitro. Furthermore, RPL11 and RPL5 suppressed ubiquitination-mediated P53 degradation through direct binding to MDM2. This study demonstrates that MeCP2 promotes breast cancer cell proliferation and inhibits apoptosis through suppressing RPL11 and RPL5 transcription by binding to their promoter regions.},
	language = {en},
	number = {5},
	urldate = {2024-10-16},
	journal = {Oncogenesis},
	author = {Tong, DongDong and Zhang, Jing and Wang, XiaoFei and Li, Qian and Liu, Li Ying and Yang, Juan and Guo, Bo and Ni, Lei and Zhao, LingYu and Huang, Chen},
	month = jun,
	year = {2020},
	pages = {56},
}

@article{johnstone_fgf13_2020,
	title = {{FGF13} promotes metastasis of triple‐negative breast cancer},
	volume = {147},
	issn = {0020-7136, 1097-0215},
	url = {https://onlinelibrary.wiley.com/doi/10.1002/ijc.32874},
	doi = {10.1002/ijc.32874},
	abstract = {Triple‐negative breast cancer (TNBC) represents 10–20\% of all human ductal adenocarcinomas and has a poor prognosis relative to other subtypes, due to the high propensity to develop distant metastases. Hence, new molecular targets for therapeutic intervention are needed for TNBC. We recently conducted a rigorous phenotypic and genomic characterization of four isogenic populations of MDA‐MB‐231 human triple‐negative breast cancer cells that possess a range of intrinsic spontaneous metastatic capacities 
              in vivo 
              , ranging from nonmetastatic (MDA‐MB‐231\_ATCC) to highly metastatic to lung, liver, spleen and spine (MDA‐MB‐231\_HM). Gene expression profiling of primary tumours by RNA‐Seq identified the fibroblast growth factor homologous factor, FGF13, as highly upregulated in aggressively metastatic MDA‐MB‐231\_HM tumours. Clinically, higher 
              FGF13 
              mRNA expression was associated with significantly worse relapse free survival in both luminal A and basal‐like human breast cancers but was not associated with other clinical variables and was not upregulated in primary tumours relative to normal mammary gland. Stable FGF13 depletion restricted 
              in vitro 
              colony forming ability in MDA‐MB‐231\_HM TNBC cells but not in oestrogen receptor (ER)‐positive MCF‐7 or MDA‐MB‐361 cells. However, despite augmenting MDA‐MB‐231\_HM cell migration and invasion 
              in vitro 
              , FGF13 suppression almost completely blocked the spontaneous metastasis of MDA‐MB‐231\_HM orthotopic xenografts to both lung and liver while having negligible impact on primary tumour growth. Together, these data indicate that FGF13 may represent a therapeutic target for blocking metastatic outgrowth of certain TNBCs. Further evaluation of the roles of individual FGF13 protein isoforms in progression of the different subtypes of breast cancer is warranted. 
             
          ,  
             
              What's new? 
             
            Triple‐negative breast cancer (TNBC) has a high degree of molecular diversity, with multiple subtypes and varying metastatic behavior. To better understand TNBC heterogeneity, the authors of this study performed RNA expression analysis on four isogenic MDA‐MB‐231 human TNBC tumour models characterized by distinct metastatic capacities. The three metastatic variants upregulation of the fibroblast growth factor FGF13. Elevated FGF13 expression was associated with poor survival in patients with basal‐like breast cancer. In mice, FGF13 knockdown in highly metastatic MDA‐MB‐231 cells reduced spontaneous metastasis to liver and lung without affecting primary xenograft growth, suggesting that FGF13 is a promising antimetastatic target.},
	language = {en},
	number = {1},
	urldate = {2024-10-15},
	journal = {International Journal of Cancer},
	author = {Johnstone, Cameron N. and Pattison, Andrew D. and Harrison, Paul F. and Powell, David R. and Lock, Peter and Ernst, Matthias and Anderson, Robin L. and Beilharz, Traude H.},
	month = jul,
	year = {2020},
	pages = {230--243},
}

@article{zhang_targeting_2023,
	title = {Targeting {TAF1} with {BAY}-299 induces antitumor immunity in triple-negative breast cancer},
	volume = {665},
	issn = {0006291X},
	url = {https://linkinghub.elsevier.com/retrieve/pii/S0006291X23005314},
	doi = {10.1016/j.bbrc.2023.04.100},
	language = {en},
	urldate = {2024-10-15},
	journal = {Biochemical and Biophysical Research Communications},
	author = {Zhang, Sheyu and Liu, Xueying and Chen, Wenjun and Zhang, Kejing and Wu, Qin and Wei, Yong},
	month = jul,
	year = {2023},
	pages = {55--63},
}

@article{peng_jam2_2022,
	title = {{JAM2} predicts a good prognosis and inhibits invasion and migration by suppressing {EMT} pathway in breast cancer},
	volume = {103},
	issn = {15675769},
	url = {https://linkinghub.elsevier.com/retrieve/pii/S1567576921010663},
	doi = {10.1016/j.intimp.2021.108430},
	language = {en},
	urldate = {2024-10-15},
	journal = {International Immunopharmacology},
	author = {Peng, Yang and Li, Han and Fu, Yong and Guo, Shipeng and Qu, Chi and Zhang, Yingzi and Zong, Beige and Liu, Shengchun},
	month = feb,
	year = {2022},
	pages = {108430},
}

@article{zhang_dihydroartemisinin_2023,
	title = {Dihydroartemisinin {Affects} {STAT3}/{DDA1} {Signaling} {Pathway} and {Reverses} {Breast} {Cancer} {Resistance} to {Cisplatin}},
	volume = {51},
	issn = {0192-415X, 1793-6853},
	url = {https://www.worldscientific.com/doi/10.1142/S0192415X23500234},
	doi = {10.1142/S0192415X23500234},
	abstract = {Dihydroartemisinin (DHA) has anticancer effects on multiple tumors, including those associated with breast cancer. This study aimed to investigate the mechanism causing DHA-reversing cisplatin (DDP) resistance in breast cancer. Relative mRNA and protein levels were tested using a qRT-PCR and western blot assay. Cell proliferation, viability, and apoptosis were evaluated using colony formation, MTT, and flow cytometry assays, respectively. Interaction of STAT3 and DDA1 was measured via a dual-luciferase reporter assay. The results showed that DDA1 and p-STAT3 levels were dramatically elevated in DDP-resistant cells. DHA treatment repressed proliferation and induced apoptosis of DDP-resistant cells by suppressing STAT3 phosphorylation; the inhibition ability was positively proportional to the DHA concentration. DDA1 knockdown inhibited cyclin expression, promoted G0/G1 phase arrest, restrained cell proliferation, and induced apoptosis of DDP-resistant cells. Furthermore, knockdown of STAT3 restrained proliferation and induced apoptosis and G0/G1 cell cycle arrest of DDP-resistant cells by targeting DDA1. DHA could restrain tumor proliferation of breast cancer via enhancing drug sensitivity of DDP-resistant cells through the STAT3/DDA1 signaling pathway.},
	language = {en},
	number = {02},
	urldate = {2024-10-15},
	journal = {The American Journal of Chinese Medicine},
	author = {Zhang, Jing and Li, Yang and Wang, Ji-Guo and Feng, Jing-Yu and Huang, Guo-Dong and Luo, Chang-Guo},
	month = jan,
	year = {2023},
	pages = {445--459},
}

@article{hu_ctdp1_2019,
	title = {{CTDP1} regulates breast cancer survival and {DNA} repair through {BRCT}-specific interactions with {FANCI}},
	volume = {5},
	issn = {2058-7716},
	url = {https://www.nature.com/articles/s41420-019-0185-3},
	doi = {10.1038/s41420-019-0185-3},
	abstract = {Abstract 
            BRCA1 C-terminal domains are found in a specialized group of 23 proteins that function in the DNA damage response to protect genomic integrity. C-terminal domain phosphatase 1 (CTDP1) is the only phosphatase with a BRCA1 C-terminal domain in the human proteome, yet direct participation in the DNA damage response has not been reported. Examination of the CTDP1 BRCA1 C-terminal domain-specific protein interaction network revealed 103 high confidence interactions enriched in DNA damage response proteins, including FANCA and FANCI that are central to the Fanconi anemia DNA repair pathway necessary for the resolution of DNA interstrand crosslink damage. CTDP1 expression promotes DNA damage-induced FANCA and FANCD2 foci formation and enhances homologous recombination repair efficiency. CTDP1 was found to regulate multiple aspects of FANCI activity, including chromatin localization, interaction with γ-H2AX, and SQ motif phosphorylations. Knockdown of CTDP1 increases MCF-10A sensitivity to DNA interstrand crosslinks and double-strand breaks, but not ultraviolet radiation. In addition, CTDP1 knockdown impairs in vitro and in vivo growth of breast cancer cell lines. These results elucidate the molecular functions of CTDP1 in Fanconi anemia interstrand crosslink repair and identify this protein as a potential target for breast cancer therapy.},
	language = {en},
	number = {1},
	urldate = {2024-10-15},
	journal = {Cell Death Discovery},
	author = {Hu, Wen-Feng and Krieger, Kimiko L. and Lagundžin, Dragana and Li, Xueli and Cheung, Ronald S. and Taniguchi, Toshiyasu and Johnson, Keith R. and Bessho, Tadayoshi and Monteiro, Alvaro N. A. and Woods, Nicholas T.},
	month = jun,
	year = {2019},
	pages = {105},
}

@article{kang_musashi_2017,
	title = {Musashi {RNA}-binding protein 2 regulates estrogen receptor 1 function in breast cancer},
	volume = {36},
	issn = {0950-9232, 1476-5594},
	url = {https://www.nature.com/articles/onc2016327},
	doi = {10.1038/onc.2016.327},
	language = {en},
	number = {12},
	urldate = {2024-10-15},
	journal = {Oncogene},
	author = {Kang, M-H and Jeong, K J and Kim, W Y and Lee, H J and Gong, G and Suh, N and Győrffy, B and Kim, S and Jeong, S-Y and Mills, G B and Park, Y-Y},
	month = mar,
	year = {2017},
	pages = {1745--1752},
}

@article{siouda_cdyl2_2020,
	title = {{CDYL2} {Epigenetically} {Regulates} {MIR124} to {Control} {NF}-{KB}/{STAT3}-{Dependent} {Breast} {Cancer} {Cell} {Plasticity}},
	volume = {23},
	issn = {25890042},
	url = {https://linkinghub.elsevier.com/retrieve/pii/S2589004220303266},
	doi = {10.1016/j.isci.2020.101141},
	language = {en},
	number = {6},
	urldate = {2024-10-15},
	journal = {iScience},
	author = {Siouda, Maha and Dujardin, Audrey D. and Barbollat-Boutrand, Laetitia and Mendoza-Parra, Marco A. and Gibert, Benjamin and Ouzounova, Maria and Bouaoud, Jebrane and Tonon, Laurie and Robert, Marie and Foy, Jean-Philippe and Lavergne, Vincent and Manie, Serge N. and Viari, Alain and Puisieux, Alain and Ichim, Gabriel and Gronemeyer, Hinrich and Saintigny, Pierre and Mulligan, Peter},
	month = jun,
	year = {2020},
	pages = {101141},
}

@article{hervouet_autophagy_2015,
	title = {The autophagy {GABARAPL1} gene is epigenetically regulated in breast cancer models},
	volume = {15},
	issn = {1471-2407},
	url = {http://bmccancer.biomedcentral.com/articles/10.1186/s12885-015-1761-4},
	doi = {10.1186/s12885-015-1761-4},
	language = {en},
	number = {1},
	urldate = {2024-10-15},
	journal = {BMC Cancer},
	author = {Hervouet, Eric and Claude-Taupin, Aurore and Gauthier, Thierry and Perez, Valérie and Fraichard, Annick and Adami, Pascale and Despouy, Gilles and Monnien, Franck and Algros, Marie-Paule and Jouvenot, Michèle and Delage-Mourroux, Régis and Boyer-Guittaut, Michaël},
	month = dec,
	year = {2015},
	pages = {729},
}

@article{samanta_birc2_2020,
	title = {{BIRC2} {Expression} {Impairs} {Anti}-{Cancer} {Immunity} and {Immunotherapy} {Efficacy}},
	volume = {32},
	issn = {22111247},
	url = {https://linkinghub.elsevier.com/retrieve/pii/S2211124720310585},
	doi = {10.1016/j.celrep.2020.108073},
	language = {en},
	number = {8},
	urldate = {2024-10-15},
	journal = {Cell Reports},
	author = {Samanta, Debangshu and Huang, Tina Yi-Ting and Shah, Rima and Yang, Yongkang and Pan, Fan and Semenza, Gregg L.},
	month = aug,
	year = {2020},
	pages = {108073},
}

@article{viera_targeting_2021,
	title = {Targeting {CD82}/{KAI1} for {Precision} {Therapeutics} in {Surmounting} {Metastatic} {Potential} in {Breast} {Cancer}},
	volume = {13},
	copyright = {https://creativecommons.org/licenses/by/4.0/},
	issn = {2072-6694},
	url = {https://www.mdpi.com/2072-6694/13/17/4486},
	doi = {10.3390/cancers13174486},
	abstract = {Metastasis is the main cause of mortality in breast cancer patients. There is an unmet need to develop therapies that can impede metastatic spread. Precision oncology has shown great promise for the treatment of cancers, as the therapeutic approach is tailored to a specific group of patients who are likely to benefit from the treatment, rather than the traditional approach of “one size fits all”. CD82, also known as KAI1, a glycoprotein belonging to the tetraspanin family and an established metastasis suppressor, could potentially be exploited to hinder metastases in breast cancer. This review explores the prospect of targeting CD82 as an innovative therapeutic approach in precision medicine for breast cancer patients, with the goal of preventing cancer progression and metastasis. Such an approach would entail the selection of a subset of breast cancer patients with low levels of CD82, and instituting an appropriate treatment scheme tailored towards restoring the levels of CD82 in this group of patients. Proposed precision treatment regimens include current modalities of treating breast cancer, in combination with either clinically approved drugs that could restore the levels of CD82, CD82 peptide mimics or non-coding RNA-based therapeutics.},
	language = {en},
	number = {17},
	urldate = {2024-10-15},
	journal = {Cancers},
	author = {Viera, Maximillian and Yip, George Wai Cheong and Shen, Han-Ming and Baeg, Gyeong Hun and Bay, Boon Huat},
	month = sep,
	year = {2021},
	pages = {4486},
}

@article{pei_identification_2024,
	title = {Identification of {SMC2} and {SMC4} as prognostic markers in breast cancer through bioinformatics analysis},
	issn = {1699-3055},
	url = {https://link.springer.com/10.1007/s12094-024-03521-5},
	doi = {10.1007/s12094-024-03521-5},
	language = {en},
	urldate = {2024-10-15},
	journal = {Clinical and Translational Oncology},
	author = {Pei, Lili and Li, Yu and Gu, Hao and Wang, Siqi and Wu, Wenhao and Fan, Siyi and Shi, Xiao and Si, Xinxin},
	month = may,
	year = {2024},
}

@article{pullikuth_bulk_2021,
	title = {Bulk and {Single}-{Cell} {Profiling} of {Breast} {Tumors} {Identifies} {TREM}-1 as a {Dominant} {Immune} {Suppressive} {Marker} {Associated} {With} {Poor} {Outcomes}},
	volume = {11},
	issn = {2234-943X},
	url = {https://www.frontiersin.org/articles/10.3389/fonc.2021.734959/full},
	doi = {10.3389/fonc.2021.734959},
	abstract = {Background 
               
                Triggering receptor expressed on myeloid cells (TREM)-1 is a key mediator of innate immunity previously associated with the severity of inflammatory disorders, and more recently, the inferior survival of lung and liver cancer patients. Here, we investigated the prognostic impact and immunological correlates of 
                TREM1 
                expression in breast tumors. 
               
             
             
              Methods 
              Breast tumor microarray and RNAseq expression profiles (n=4,364 tumors) were analyzed for associations between gene expression, tumor immune subtypes, distant metastasis-free survival (DMFS) and clinical response to neoadjuvant chemotherapy (NAC). Single-cell (sc)RNAseq was performed using the 10X Genomics platform. Statistical associations were assessed by logistic regression, Cox regression, Kaplan-Meier analysis, Spearman correlation, Student’s t-test and Chi-square test. 
             
             
              Results 
               
                In pre-treatment biopsies, 
                TREM1 
                and known TREM-1 inducible cytokines (IL1B, IL8) were discovered by a statistical ranking procedure as top genes for which high expression was associated with reduced response to NAC, but only in the context of immunologically “hot” tumors otherwise associated with a high NAC response rate. In surgical specimens, 
                TREM1 
                expression varied among tumor molecular subtypes, with highest expression in the more aggressive subtypes (Basal-like, HER2-E). High 
                TREM1 
                significantly and reproducibly associated with inferior distant metastasis-free survival (DMFS), independent of conventional prognostic markers. Notably, the association between high 
                TREM1 
                and inferior DMFS was most prominent in the subset of immunogenic tumors that exhibited the immunologically hot phenotype and otherwise associated with superior DMFS. Further observations from bulk and single-cell RNAseq analyses indicated that 
                TREM1 
                expression was significantly enriched in polymorphonuclear myeloid-derived suppressor cells (PMN-MDSCs) and M2-like macrophages, and correlated with downstream transcriptional targets of TREM-1 ( 
                IL8 
                , 
                IL-1B 
                , 
                IL6 
                , 
                MCP- 
                1, 
                SPP1, IL1RN, INHBA 
                ) which have been previously associated with pro-tumorigenic and immunosuppressive functions. 
               
             
             
              Conclusions 
               
                Together, these findings indicate that increased 
                TREM1 
                expression is prognostic of inferior breast cancer outcomes and may contribute to myeloid-mediated breast cancer progression and immune suppression.},
	urldate = {2024-10-15},
	journal = {Frontiers in Oncology},
	author = {Pullikuth, Ashok K. and Routh, Eric D. and Zimmerman, Kip D. and Chifman, Julia and Chou, Jeff W. and Soike, Michael H. and Jin, Guangxu and Su, Jing and Song, Qianqian and Black, Michael A. and Print, Cristin and Bedognetti, Davide and Howard-McNatt, Marissa and O’Neill, Stacey S. and Thomas, Alexandra and Langefeld, Carl D. and Sigalov, Alexander B. and Lu, Yong and Miller, Lance D.},
	month = dec,
	year = {2021},
	pages = {734959},
}

@article{kim_novel_2018,
	title = {The novel prognostic marker, {EHMT2}, is involved in cell proliferation via {HSPD1} regulation in breast cancer},
	issn = {1019-6439, 1791-2423},
	url = {http://www.spandidos-publications.com/10.3892/ijo.2018.4608},
	doi = {10.3892/ijo.2018.4608},
	urldate = {2024-10-15},
	journal = {International Journal of Oncology},
	author = {Kim, Seon‑Kyu and Kim, Kwangho and Ryu, Jea‑Woon and Ryu, Tae‑Young and Lim, Jung Hwa and Oh, Jung‑Hwa and Min, Jeong‑Ki and Jung, Cho‑Rok and Hamamoto, Ryuji and Son, Mi‑Young and Kim, Dae‑Soo and Cho, Hyun‑Soo},
	month = oct,
	year = {2018},
}

@article{jusino_e2f3_2021,
	title = {{E2F3} drives the epithelial-to-mesenchymal transition, cell invasion, and metastasis in breast cancer},
	volume = {246},
	issn = {1535-3702, 1535-3699},
	url = {http://journals.sagepub.com/doi/10.1177/15353702211035693},
	doi = {10.1177/15353702211035693},
	abstract = {E2F3 is a transcription factor that may initiate tumorigenesis if overexpressed. Previously, we demonstrated that E2F3 mRNA is overexpressed in breast cancer and that E2F3 overexpression results in centrosome amplification and unregulated mitosis, which can promote aneuploidy and chromosome instability to initiate and sustain tumors. Further, we demonstrated that E2F3 leads to overexpression of the mitotic regulator Shugoshin-1, which until recently had unknown roles in cancer. This study aims to evaluate the roles of E2F3 and Shugoshin-1 in breast cancer metastatic potential. Here we demonstrated that E2F3 and Shugoshin-1 silencing leads to reduced cell invasion and migration in two mesenchymal triple-negative breast cancer (TNBC) cell lines (MDA-MB-231 and Hs578t). Moreover, E2F3 and Shugoshin-1 modulate the expression of epithelial-to-mesenchymal transition-associated genes such as Snail, E-Cadherin, and multiple matrix metalloproteinases. Furthermore, E2F3 depletion leads to reductions in tumor growth and metastasis in NOD- scid Gamma mice. Results from this study suggest a key role for E2F3 and a novel role for Shugoshin-1 in metastatic progression. These results can further help in the improvement of TNBC targeted therapies by interfering with pathways that intersect with the E2F3 and Shugoshin-1 signaling pathways.},
	language = {en},
	number = {19},
	urldate = {2024-10-15},
	journal = {Experimental Biology and Medicine},
	author = {Jusino, Shirley and Rivera-Rivera, Yainyrette and Chardón-Colón, Camille and Ruiz-Justiz, Armando J and Vélez-Velázquez, Jaleisha and Isidro, Angel and Cruz-Robles, Melanie E and Bonilla-Claudio, Margarita and Armaiz-Pena, Guillermo N and Saavedra, Harold I},
	month = oct,
	year = {2021},
	pages = {2057--2071},
}

@article{xu_atp11b_2022,
	title = {{ATP11B} inhibits breast cancer metastasis in a mouse model by suppressing externalization of nonapoptotic phosphatidylserine},
	volume = {132},
	copyright = {http://creativecommons.org/licenses/by/4.0/},
	issn = {1558-8238},
	url = {https://www.jci.org/articles/view/149473},
	doi = {10.1172/JCI149473},
	language = {en},
	number = {5},
	urldate = {2024-10-15},
	journal = {Journal of Clinical Investigation},
	author = {Xu, Jun and Su, Sek Man and Zhang, Xin and Chan, Un In and Adhav, Ragini and Shu, Xiaodong and Liu, Jianlin and Li, Jianjie and Mo, Lihua and Wang, Yuqing and An, Tingting and Lei, Josh Haipeng and Miao, Kai and Deng, Chu-Xia and Xu, Xiaoling},
	month = mar,
	year = {2022},
	pages = {e149473},
}

@article{camp_fine-mapping_2012,
	title = {Fine-{Mapping} \textit{{CASP8}} {Risk} {Variants} in {Breast} {Cancer}},
	volume = {21},
	issn = {1055-9965, 1538-7755},
	url = {https://aacrjournals.org/cebp/article/21/1/176/157359/Fine-Mapping-CASP8-Risk-Variants-in-Breast},
	doi = {10.1158/1055-9965.EPI-11-0845},
	abstract = {Abstract 
            Background: Multiple genome-wide and candidate gene association studies have been conducted in search of common risk variants for breast cancer. Recent large meta analyses, consolidating evidence from these studies, have been consistent in highlighting the caspase-8 (CASP8) gene as important in this regard. To define a risk haplotype and map the CASP8 gene region with respect to underlying susceptibility variant/s, we screened four genes in the CASP8 region on 2q33-q34 for breast cancer risk. 
            Methods: Two independent data sets from the United Kingdom and the United States, including 3,888 breast cancer cases and controls, were genotyped for 45 tagging single nucleotide polymorphisms (tSNP) in the expanded CASP8 region. SNP and haplotype association tests were carried out using Monte Carlo-based methods. 
            Results: We identified a three-SNP haplotype across rs3834129, rs6723097, and rs3817578 that was significantly associated with breast cancer (P \&lt; 5 × 10−6), with a dominant risk ratio and 95\% CI of 1.28 (1.21–1.35) and frequency of 0.29 in controls. Evidence for this risk haplotype was extremely consistent across the two study sites and also consistent with previous data. 
            Conclusion: This three-SNP risk haplotype represents the best characterization so far of the chromosome upon which the susceptibility variant resides. 
            Impact: Characterization of the risk haplotype provides a strong foundation for resequencing efforts to identify the underlying risk variant, which may prove useful for individual-level risk prediction, and provide novel insights into breast carcinogenesis. Cancer Epidemiol Biomarkers Prev; 21(1); 176–81. ©2011 AACR.},
	language = {en},
	number = {1},
	urldate = {2024-10-15},
	journal = {Cancer Epidemiology, Biomarkers \& Prevention},
	author = {Camp, Nicola J. and Parry, Marina and Knight, Stacey and Abo, Ryan and Elliott, Graeme and Rigas, Sushilaben H. and Balasubramanian, Sabapathy P. and Reed, Malcolm W. R. and McBurney, Helen and Latif, Ayse and Newman, William G. and Cannon-Albright, Lisa A. and Evans, D. Gareth and Cox, Angela},
	month = jan,
	year = {2012},
	pages = {176--181},
}

@article{park_asxl2_2016,
	title = {{ASXL2} promotes proliferation of breast cancer cells by linking {ERalpha} to histone methylation},
	volume = {35},
	copyright = {2016 Macmillan Publishers Limited},
	issn = {1476-5594},
	url = {https://www.nature.com/articles/onc2015443},
	doi = {10.1038/onc.2015.443},
	abstract = {Estrogen receptor alpha (ERα) has a pivotal role in breast carcinogenesis by associating with various cellular factors. Selective expression of additional sex comb-like 2 (ASXL2) in ERα-positive breast cancer cells prompted us to investigate its role in chromatin modification required for ERα activation and breast carcinogenesis. Here, we observed that ASXL2 interacts with ligand E2-bound ERα and mediates ERα activation. Chromatin immunoprecipitation-sequencing analysis supports a positive role of ASXL2 at ERα target gene promoters. ASXL2 forms a complex with histone methylation modifiers including LSD1, UTX and MLL2, which all are recruited to the E2-responsive genes via ASXL2 and regulate methylations at histone H3 lysine 4, 9 and 27. The preferential binding of the PHD finger of ASXL2 to the dimethylated H3 lysine 4 may account for its requirement for ERα activation. On ASXL2 depletion, the proliferative potential of MCF7 cells and tumor size of xenograft mice decreased. Together with our finding on the higher ASXL2 expression in ERα-positive patients, we propose that ASXL2 could be a novel prognostic marker in breast cancer.},
	language = {en},
	number = {28},
	urldate = {2024-10-15},
	journal = {Oncogene},
	author = {Park, U.-H. and Kang, M.-R. and Kim, E.-J. and Kwon, Y.-S. and Hur, W. and Yoon, S. K. and Song, B.-J. and Park, J. H. and Hwang, J.-T. and Jeong, J.-C. and Um, S.-J.},
	month = jul,
	year = {2016},
	keywords = {Biochemistry, Epigenetics},
	pages = {3742--3752},
}

@article{man_dnmt3a_2022,
	title = {{DNMT3A} and {DNMT3B} in {Breast} {Tumorigenesis} and {Potential} {Therapy}},
	volume = {10},
	issn = {2296-634X},
	url = {https://www.frontiersin.org/articles/10.3389/fcell.2022.916725/full},
	doi = {10.3389/fcell.2022.916725},
	abstract = {Breast cancer has become a leading cause of cancer-related deaths in women worldwide. DNA methylation has been revealed to play an enormously important role in the development and progression of breast cancer. DNA methylation is regulated by DNA methyltransferases (DNMTs), including DNMT1, DNMT2, and DNMT3. DNMT3 family has three members: DNMT3A, DNMT3B, and DNMT3L. The roles and functions of DNMT1 in breast cancer have been well reviewed. In this article, the roles of DNMT3A and DNMT3B in breast tumorigenesis and development are reviewed. We also discuss the SNP and mutations of DNMT3A and DNMT3B in breast cancer. In addition, we summarize how DNMT3A and DNMT3B are regulated by non-coding RNAs and signaling pathways in breast cancer, and targeting the expression levels of DNMT3A and DNMT3B may be a promising therapeutic approach for breast cancer. This review will provide reference for further studies on the biological functions and molecular mechanisms of DNMT3A and DNMT3B in breast cancer.},
	urldate = {2024-10-15},
	journal = {Frontiers in Cell and Developmental Biology},
	author = {Man, Xiaxia and Li, Qi and Wang, Baogang and Zhang, He and Zhang, Songling and Li, Ziyi},
	month = may,
	year = {2022},
	pages = {916725},
}

@article{lu_trim65_2022,
	title = {{TRIM65} {Promotes} {Malignant} {Cell} {Behaviors} in {Triple}-{Negative} {Breast} {Cancer} by {Impairing} the {Stability} of {LATS1} {Protein}},
	volume = {2022},
	copyright = {https://creativecommons.org/licenses/by/4.0/},
	issn = {1942-0994, 1942-0900},
	url = {https://www.hindawi.com/journals/omcl/2022/4374978/},
	doi = {10.1155/2022/4374978},
	abstract = {TNBC is a malignant tumor that easily relapses and metastasizes, with a poor prognosis in women. Ubiquitination plays a key role in promoting the tumor process. In various tumors, TRIM65 can affect malignant biological tumor behavior by ubiquitination of related proteins. We aimed to investigate TRIM65 expression in TNBC and whether it promotes malignant biological behavior in TNBC cells using Cell Counting Kit-8, colony formation, and transwell assays. Mechanically, we confirmed that TRIM65 promoted TNBC invasion and metastasis by ubiquitination of LATS1 protein through Co-IP, CHX, and endogenous ubiquitination experiments. The expression of TRIM65 was abnormally high and accelerated the proliferation, invasion, and migration of MDA-MB-231 and MDA-MB-453 cells. In vivo animal experiments also revealed that TRIM65 accelerated TNBC cell proliferation. Mechanistically, TRIM65 degraded LATS1 protein expression through ubiquitination in the Co-IP, CHX, and endogenous ubiquitination experiments. Rescue assays confirmed that TRIM65 degraded LATS1 protein expression, accelerating the proliferation, invasion, and migration ability of TNBC cells. Our results show that TRIM65 is upregulated in TNBC, and TRIM65 degrades LATS1 protein expression through ubiquitination and promotes malignant biological behavior in TNBC cells. TRIM65 may play an important role as a new oncogene in TNBC.},
	language = {en},
	urldate = {2024-10-15},
	journal = {Oxidative Medicine and Cellular Longevity},
	author = {Lu, Yongbin and Xiao, Yi and Yang, Jingru and Su, Hongxin and Zhang, Xiaobin and Su, Fei and Tian, Baohong and Zhao, Da and Ling, Xiaoling and Zhang, Tao},
	editor = {Roy, Subhadeep},
	month = aug,
	year = {2022},
	pages = {1--16},
}

@article{liang_ulk12pxn_2023,
	title = {An {ULK1}/2‐{PXN} mechanotransduction pathway suppresses breast cancer cell migration},
	volume = {24},
	issn = {1469-221X, 1469-3178},
	shorttitle = {An {\textless}span style="font-variant},
	url = {https://www.embopress.org/doi/10.15252/embr.202356850},
	doi = {10.15252/embr.202356850},
	abstract = {Abstract 
            The remodeling and stiffening of the extracellular matrix (ECM) is a well‐recognized modulator of breast cancer progression. How changes in the mechanical properties of the ECM are converted into biochemical signals that direct tumor cell migration and metastasis remain poorly characterized. Here, we describe a new role for the autophagy‐inducing serine/threonine kinases ULK1 and ULK2 in mechanotransduction. We show that ULK1/2 activity inhibits the assembly of actin stress fibers and focal adhesions (FAs) and as a consequence impedes cell contraction and migration, independent of its role in autophagy. Mechanistically, we identify PXN/paxillin, a key component of the mechanotransducing machinery, as a direct binding partner and substrate of ULK1/2. ULK‐mediated phosphorylation of PXN at S32 and S119 weakens homotypic interactions and liquid–liquid phase separation of PXN, impairing FA assembly, which in turn alters the mechanical properties of breast cancer cells and their response to mechanical stimuli. ULK1/2 and the well‐characterized PXN regulator, FAK/Src, have opposing functions on mechanotransduction and compete for phosphorylation of adjacent serine and tyrosine residues. Taken together, our study reveals ULK1/2 as important regulator of PXN‐dependent mechanotransduction. 
          ,  
            Synopsis 
             
               
                 
                  image 
                 
               
             
             
              The mechanotransduction‐related protein PXN/Paxillin is a direct binding partner and substrate of ULK1/2. By phosphorylating PXN, ULK1 inhibits the assembly of actin stress fibers and focal adhesions and as a consequence impedes contraction and migration of breast cancer cells. 
               
                 
                  ULK1/2‐mediated phosphorylation of PXN at S32 and S119 regulates mechanotransduction and migration of breast cancer cells. 
                 
                 
                  ULK1/2 modulates the biomaterial properties of focal adhesions through PXN phosphorylation. 
                 
                 
                  ULK1/2 and FAK/Src act antagonistically in mechanotransduction through competitive phosphorylation of PXN.},
	language = {en},
	number = {11},
	urldate = {2024-10-15},
	journal = {EMBO reports},
	author = {Liang, Peigang and Zhang, Jiaqi and Wu, Yuchen and Zheng, Shanyuan and Xu, Zhaopeng and Yang, Shuo and Wang, Jinfang and Ma, Suibin and Xiao, Li and Hu, Tianhui and Jiang, Wenxue and Huang, Chaoqun and Xing, Qiong and Kundu, Mondira and Wang, Bo},
	month = nov,
	year = {2023},
	pages = {e56850},
}

@article{niu_rna_2019,
	title = {{RNA} {N6}-methyladenosine demethylase {FTO} promotes breast tumor progression through inhibiting {BNIP3}},
	volume = {18},
	issn = {1476-4598},
	url = {https://molecular-cancer.biomedcentral.com/articles/10.1186/s12943-019-1004-4},
	doi = {10.1186/s12943-019-1004-4},
	language = {en},
	number = {1},
	urldate = {2024-10-15},
	journal = {Molecular Cancer},
	author = {Niu, Yi and Lin, Ziyou and Wan, Arabella and Chen, Honglei and Liang, Heng and Sun, Lei and Wang, Yuan and Li, Xi and Xiong, Xiao-feng and Wei, Bo and Wu, Xiaobin and Wan, Guohui},
	month = dec,
	year = {2019},
	pages = {46},
}

@article{peng_rccd1_2023,
	title = {{RCCD1} promotes breast carcinogenesis through regulating hypoxia-associated mitochondrial homeostasis},
	volume = {42},
	copyright = {2023 The Author(s), under exclusive licence to Springer Nature Limited},
	issn = {1476-5594},
	url = {https://www.nature.com/articles/s41388-023-02877-2},
	doi = {10.1038/s41388-023-02877-2},
	abstract = {Regulator of chromosome condensation domain-containing protein 1 (RCCD1), previously reported as a partner of histone H3K36 demethylase KDM8 involved in chromosome segregation, has been identified as a potential driver for breast cancer in a recent transcriptome-wide association study. We report here that, unexpectedly, RCCD1 is also localized in mitochondria. We show that RCCD1 resides in the mitochondrial matrix, where it interacts with the mitochondrial contact site/cristae organizing system (MICOS) and mitochondrial DNA (mtDNA) to regulate mtDNA transcription, oxidative phosphorylation, and the production of reactive oxygen species. Interestingly, RCCD1 is upregulated under hypoxic conditions, leading to decreased generation of reactive oxygen species and alleviated apoptosis favoring cancer cell survival. We show that RCCD1 promotes breast cancer cell proliferation in vitro and accelerates breast tumor growth in vivo. Indeed, RCCD1 is overexpressed in breast carcinomas, and its level of expression is associated with aggressive breast cancer phenotypes and poor patient survival. Our study reveals an additional dimension of RCCD1 functionality in regulating mitochondrial homeostasis, whose dysregulation inflicts pathologic states such as breast cancer.},
	language = {en},
	number = {50},
	urldate = {2024-10-15},
	journal = {Oncogene},
	author = {Peng, Yani and Liu, Xiaoping and Liu, Xinhua and Cheng, Xiao and Xia, Lu and Qin, Leyi and Guan, Sudun and Wang, Yue and Wu, Xiaodi and Wu, Jiajing and Yan, Dong and Liu, Jianying and Zhang, Yu and Sun, Luyang and Liang, Jing and Shang, Yongfeng},
	month = dec,
	year = {2023},
	keywords = {Breast cancer, Energy metabolism},
	pages = {3684--3697},
}

@article{wang_peak1_2022,
	title = {{PEAK1} promotes invasion and metastasis and confers drug resistance in breast cancer},
	volume = {22},
	issn = {1591-9528},
	url = {https://link.springer.com/10.1007/s10238-021-00761-5},
	doi = {10.1007/s10238-021-00761-5},
	abstract = {Abstract 
            Pseudopodium-enriched atypical kinase 1 (PEAK1) has been reported to be upregulated in human malignancies and is correlated with a poor prognosis. Enhanced PEAK1 expression facilitates tumor cell survival, invasion, metastasis and chemoresistance. However, the role of PEAK1 in breast cancer is unclear. We investigated PEAK1 expression in breast cancer and analyzed the relationship with clinicopathological status and chemotherapy resistance. We also investigated the role of PEAK1 in breast cancer cells in vitro and in vivo. Immunohistochemistry for PEAK1 was performed in 112 surgically resected breast cancer tissues. The association between clinicopathological status, chemotherapy resistance and PEAK1 expression was determined. The effect of PEAK1 overexpression or downregulation on proliferation, colony formation, invasion, migration, metastasis and doxorubicin sensitivity in MCF-7 cells in vitro and in vivo was studied. PEAK1 was overexpressed in breast cancer tissues. High PEAK1 expression was correlated with tumor size, high tumor grade, tumor stage, lymph node metastasis, recurrence, Ki-67 expression, Her-2 expression and chemotherapy resistance. Inhibiting PEAK1 decreased cell growth, invasion, metastasis and reversed chemoresistance to doxorubicin in breast cancer cells both in vitro and in vivo. High PEAK1 expression was associated with the invasion, metastasis and chemoresistance of breast cancers. Furthermore, targeting PEAK1 inhibited cell growth and metastasis and reversed chemoresistance in breast cancer cells. Targeting PEAK1 could be an effective treatment strategy for breast cancer.},
	language = {en},
	number = {3},
	urldate = {2024-10-15},
	journal = {Clinical and Experimental Medicine},
	author = {Wang, Xingang and Zheng, Yan and Wang, Yu},
	month = aug,
	year = {2022},
	pages = {393--402},
}

@article{zhang_novel_2020,
	title = {A novel tumor suppressor {ZBTB1} regulates tamoxifen resistance and aerobic glycolysis through suppressing {HER2} expression in breast cancer},
	volume = {295},
	issn = {00219258},
	url = {https://linkinghub.elsevier.com/retrieve/pii/S0021925817498097},
	doi = {10.1074/jbc.RA119.010759},
	language = {en},
	number = {41},
	urldate = {2024-10-15},
	journal = {Journal of Biological Chemistry},
	author = {Zhang, Panhong and Yang, Yutao and Qian, Kai and Li, Lianlian and Zhang, Cuiping and Fu, Xiaoyi and Zhang, Xiumei and Chen, Huan and Liu, Qiongqing and Cao, Shengnan and Cui, Jiajun},
	month = oct,
	year = {2020},
	pages = {14140--14152},
}

@article{chen_spdyc_2024,
	title = {{SPDYC} serves as a prognostic biomarker related to lipid metabolism and the immune microenvironment in breast cancer},
	issn = {0257-277X, 1559-0755},
	url = {https://link.springer.com/10.1007/s12026-024-09505-5},
	doi = {10.1007/s12026-024-09505-5},
	language = {en},
	urldate = {2024-10-15},
	journal = {Immunologic Research},
	author = {Chen, Xinxin and Peng, Haojie and Zhang, Zhentao and Yang, Changnian and Liu, Yingqi and Chen, Yanzhen and Yu, Fei and Wu, Shanshan and Cao, Lixue},
	month = jun,
	year = {2024},
}

@article{li_yy1-induced_2022,
	title = {{YY1}-{Induced} {Transcriptional} {Activation} of {FAM111B} {Contributes} to the {Malignancy} of {Breast} {Cancer}},
	volume = {22},
	issn = {1526-8209},
	url = {https://www.sciencedirect.com/science/article/pii/S1526820921002986},
	doi = {10.1016/j.clbc.2021.10.008},
	abstract = {Background
Family with sequence similarity 111 member B (FAM111B) is an oncoprotein associated with multiple malignancies. We investigated the potential mechanisms of FAM111B in breast cancer.
Patients and Methods
We tested the expression of FAM111B in breast cancer tissues and the survival rate of breast cancer patients with high or low level of FAM111B through TCGA data. The expression of FAM111B in breast cancer tissues and adjacent tissues was detected using western blotting. Then we used siRNA to construct a low expression model of FAM111B in SKBR3 and MDA-MB-468. EdU, CCK-8, wound healing, and transwell assays were performed to monitor the proliferation, migration, and invasion of breast cancer cells. Western blotting was used to detect the expression of EMT-related indicators. Chromatin Immunoprecipitation (ChIP) and qPCR were used to evaluate the regulatory effect of Yin Yang 1 (YY1) on FAM111B.
Results
The expression of FAM111B in breast cancer tissues was higher than that in normal tissues. Patients who had high FAM111B expression had a worse prognosis. Knockdown of FAM111B inhibited the proliferation, migration, and invasion of breast cancer cells. Knockdown of FAM111B resulted in increased expression of EMT-related protein E-cadherin and decreased expression of N-cadherin and Vimentin. ChIP-qPCR analysis demonstrated that YY1 could bind to the promoter of FAM111B gene and strengthen its transcription activity.
Conclusion
YY1-induced transcriptional activation of FAM111B accelerated the progression of breast cancer.},
	number = {4},
	urldate = {2024-10-15},
	journal = {Clinical Breast Cancer},
	author = {Li, Wei and Hu, Sihui and Han, Zhiqiang and Jiang, Xuejun},
	month = jun,
	year = {2022},
	keywords = {Prognosis, EMT, Invasion, Migration, Proliferation},
	pages = {e417--e425},
}

@article{huang_trim21_2023,
	title = {{TRIM21} mediates the synergistic effect of {Olaparib} and {Sorafenib} by degrading {BRCA1} through ubiquitination in {TNBC}},
	volume = {9},
	copyright = {2023 The Author(s)},
	issn = {2374-4677},
	url = {https://www.nature.com/articles/s41523-023-00588-1},
	doi = {10.1038/s41523-023-00588-1},
	abstract = {Triple-negative breast cancer (TNBC) is a heterogeneous and aggressive type of breast cancer with a poor prognosis and a high recurrence rate. Chemotherapy is still the mainstay of treatment for cancer patients without a genetic BRCA mutation, despite the approval of Olaparib, an inhibitor of the poly (ADP-ribose) polymerase (PARP) enzyme. Tripartite motif containing-21 (TRIM21) is one of the TRIM family members that has been investigated in various types of cancer. Here, we found that a low TRIM21 expression level was correlated with poor overall survival of TNBC patients. Knockout of TRIM21 promoted the proliferation of TNBC cells in vivo and in vitro, as well as migratory and invasive capabilities in vitro. Importantly, breast cancer susceptibility gene 1 (BRCA1) was identified as a ubiquitination substrate of TRIM21. It was confirmed that BRCA1 was upregulated after Olaparib treatment, which may explain the relative resistance of BRCA1-proficient TNBC cells to Olaparib. Moreover, Sorafenib, a standard treatment for hepatocellular carcinoma, increased the sensitivity of TNBC cells to Olaparib by promoting TRIM21-mediated ubiquitination degradation of BRCA1. Thus, a synergic effect of Olaparib and Sorafenib was found in vitro and in vivo. This combined treatment also aggravated DNA damage, cell cycle arrest, and apoptosis of TNBC cells. In summary, the findings verified the synergistic effect of Olaparib and Sorafenib and revealed TRIM21 as a potential target for TNBC therapy.},
	language = {en},
	number = {1},
	urldate = {2024-10-15},
	journal = {npj Breast Cancer},
	author = {Huang, Ning and Li, Peng and Sun, Xiaolin and Tong, Li and Dong, Xinyi and Zhang, Xuemei and Duan, Jifeng and Sheng, Xia and Xin, Hong},
	month = oct,
	year = {2023},
	keywords = {Breast cancer, Cancer therapy},
	pages = {1--11},
}

@article{arko-boham_prospecting_2020,
	title = {Prospecting for {Breast} {Cancer} {Blood} {Biomarkers}: {Death}-{Associated} {Protein} {Kinase} 1 ({DAPK1}) as a {Potential} {Candidate}},
	volume = {2020},
	issn = {0278-0240},
	shorttitle = {Prospecting for {Breast} {Cancer} {Blood} {Biomarkers}},
	url = {https://www.ncbi.nlm.nih.gov/pmc/articles/PMC7267859/},
	doi = {10.1155/2020/6848703},
	abstract = {Background
 Breast cancer is the commonest malignancy in women worldwide. It is estimated to affect approximately 1.5 million women annually and responsible for the greatest number of cancer-related mortalities among women. In 2018, breast cancer mortalities stood at 627,000 women representing approximately 15\% of all cancer deaths among women. In Ghana, breast cancer is the second leading cause of cancer deaths, with an incidence of 2,900 cases annually; one of eight women with the disease die. This gives impetus to the fight for improved early detection, treatment, and/management. In this light, we investigated the potential of death-associated protein kinase 1 (DAPK1) as a biomarker for breast cancer. As a tumour suppressor, its expression is activated by several carcinogens to influence cellular pathways that result in apoptosis, autophagy, immune response, and proliferation. 

Aim
 To investigate DAPK1 as a blood biomarker for breast cancer. 

Methods
 Blood samples of participants diagnosed with breast cancer and healthy controls were collected and processed to obtain serum. Information on age, treatment, diagnosis, and pathology numbers was retrieved from folders. Pathology numbers were used to retrieve breast tissue blocks of patients at the Department of Pathology of the KBTH. Tissue blocks were sectioned and immunohistochemically stained with anti-DAPK1 and counterstained with hematoxylin to determine the DAPK1 expression levels. DAKP1 levels in blood sera were quantified using a commercial anti-DAPK1 ELISA kit. Case and control group means were compared using one-way ANOVA and Chi-square test. Statistical significance was set at p ≤ 0.05. Results and Discussion. DAPK1 levels were higher in sera and breast tissues of breast cancer patients than controls. The augmented DAPK1 expression can be interpreted as a stress response survival mechanism to remediate ongoing deleterious events in the cells orchestrated by carcinogenesis. In the presence of abundant DAPK1, the proliferative power of cells (both cancerous and noncancerous) is increased. This may explain why high DAPK1 expression strongly associates with aggressive breast cancer phenotypes like the ER-negative breast cancers, especially the triple-negative breast cancers (TNBC) which are the most aggressive, fast-growing, and highly metastatic. 

Conclusion
 DAPK1 is highly expressed in sera and breast tissues of breast cancer patients than nonbreast cancer participants. The elevated expression of DAKP1 in circulation rather than in breast tissues makes it a candidate for use as a blood biomarker and potential use as therapeutic target in drug development.},
	urldate = {2024-10-15},
	journal = {Disease Markers},
	author = {Arko-Boham, Benjamin and Owusu, Bright Afriyie and Aryee, Nii Ayite and Blay, Richard Michael and Owusu, Ewurama Dedea Ampadu and Tagoe, Emmanuel Ayitey and Adams, Abdul Rashid and Gyasi, Richard Kwasi and Adu-Aryee, Nii Armah and Mahmood, Seidu},
	month = may,
	year = {2020},
	pmid = {32566040},
	pmcid = {PMC7267859},
	pages = {6848703},
}

@article{mohammed_zaidh_genes_2024,
	title = {Genes adaptability and {NOL6} protein inhibition studies of fabricated flavan-3-ols lead skeleton intended to treat breast carcinoma},
	volume = {258},
	issn = {0141-8130},
	url = {https://www.sciencedirect.com/science/article/pii/S0141813023045592},
	doi = {10.1016/j.ijbiomac.2023.127661},
	abstract = {Breast cancer invasive 2.3 million women worldly and second prominent factor of cancer-related mortality. Finding a new site-specific and safe small molecule is a current need in this field. With the aid of deep learning Algorithms, we analyzed the published big database from cancer CBioportal to find the best target protein. Further, Multi-omics analysis such as enrichment analysis, scores of molecular, RNA biological function at a cellular level, and protein domain were obtained and matched to find the better hit molecules. The gene analysis output shows nucleolar protein 6 plays a significant responsibility in breast carcinoma and 354 natural and synthetic lead molecules are docked inside the active site. Docking result gave the output hit molecule falavan-3-ols with a binding score of −5.325 (Kcal/mol) and interaction analysis illustrates, 13 active amino acids favoring the binding interaction with functional groups of the hit molecule compared to the standard molecule Abemacilib (−2.857 (Kcal/mol)). Best docked complex of flavan-3-ols and NOL6 protein subjected to dynamic simulation 100 ns to study the stability. The results proved that π-π stacked, carbon‑hydrogen and electrostatic interactions are stable throughout the 100 ns simulation. The overall results conclude the hit molecule flavan-3-ol will be a safe and potent lead molecule to generate and treat breast carcinoma patients.},
	urldate = {2024-10-15},
	journal = {International Journal of Biological Macromolecules},
	author = {Mohammed Zaidh, S. and Aher, Kiran Balasaheb and Bhavar, Girija Balasaheb and Irfan, N. and Ahmed, Haja Nazeer and Ismail, Y.},
	month = feb,
	year = {2024},
	keywords = {Molecular docking, Molecular dynamic, Multi-omics analysis, NOL6 protein inhibitor, Trajectory analysis},
	pages = {127661},
}

@article{quereda_therapeutic_2019,
	title = {Therapeutic {Targeting} of {CDK12}/{CDK13} in {Triple}-{Negative} {Breast} {Cancer}},
	volume = {36},
	issn = {15356108},
	url = {https://linkinghub.elsevier.com/retrieve/pii/S1535610819304246},
	doi = {10.1016/j.ccell.2019.09.004},
	language = {en},
	number = {5},
	urldate = {2024-10-15},
	journal = {Cancer Cell},
	author = {Quereda, Victor and Bayle, Simon and Vena, Francesca and Frydman, Sylvia M. and Monastyrskyi, Andrii and Roush, William R. and Duckett, Derek R.},
	month = nov,
	year = {2019},
	pages = {545--558.e7},
}

@article{tian_high_2018,
	title = {High {NUP43} expression might independently predict poor overall survival in luminal {A} and in {HER2}+ breast cancer},
	volume = {14},
	issn = {1744-8301},
	doi = {10.2217/fon-2017-0690},
	abstract = {AIM: To explore the independent prognostic value of NUP43 in terms of overall survival (OS) and the mechanisms of its dysregulation in breast cancer.
PATIENTS \& METHODS: Bioinformatic analysis was performed by using data from The Cancer Genome Atlas-breast invasive carcinoma.
RESULTS: High NUP43 expression was an independent prognostic factor of poor OS in luminal A subtype (HR: 2.400; 95\% CI: 1.070-5.379; p = 0.034) and in HER2+ subtype (HR: 10.578; 95\% CI: 1.850-60.473; p = 0.008). NUP43 DNA amplification was associated with elevated NUP43 expression, while DNA deletion was associated with decreased NUP43 transcription.
CONCLUSION: NUP43 upregulation was related to DNA amplification and might independently predict poor OS in luminal A and in HER2+ breast tumors.},
	language = {eng},
	number = {15},
	journal = {Future Oncology (London, England)},
	author = {Tian, Chao and Zhou, Shijie and Yi, Cheng},
	month = jun,
	year = {2018},
	pmid = {29402145},
	keywords = {Humans, Female, Gene Expression Regulation, Neoplastic, Middle Aged, Biomarkers, Tumor, Breast Neoplasms, Gene Expression Profiling, Computational Biology, High-Throughput Nucleotide Sequencing, Sequence Analysis, DNA, breast cancer, Carcinoma, Ductal, Breast, Disease-Free Survival, Kaplan-Meier Estimate, luminal A, Nuclear Pore Complex Proteins, NUP43, overall survival, Receptor, ErbB-2},
	pages = {1431--1442},
}

@article{perezanorve_new_2019,
	title = {New insights into radioresistance in breast cancer identify a dual function of {miR}‐122 as a tumor suppressor and {oncomiR}},
	volume = {13},
	issn = {1574-7891},
	url = {https://www.ncbi.nlm.nih.gov/pmc/articles/PMC6487688/},
	doi = {10.1002/1878-0261.12483},
	abstract = {Radioresistance of tumor cells gives rise to local recurrence and disease progression in many patients. MicroRNAs (miRNAs) are master regulators of gene expression that control oncogenic pathways to modulate the radiotherapy response of cells. In the present study, differential expression profiling assays identified 16 deregulated miRNAs in acquired radioresistant breast cancer cells, of which miR‐122 was observed to be up‐regulated. Functional analysis revealed that miR‐122 has a role as a tumor suppressor in parental cells by decreasing survival and promoting radiosensitivity. However, in radioresistant cells, miR‐122 functions as an oncomiR by promoting survival. The transcriptomic landscape resulting from knockdown of miR‐122 in radioresistant cells showed modulation of the ZNF611, ZNF304, RIPK1, HRAS, DUSP8 and TNFRSF21 genes. Moreover, miR‐122 and the set of affected genes were prognostic factors in breast cancer patients treated with radiotherapy. Our data indicate that up‐regulation of miR‐122 promotes cell survival in acquired radioresistant breast cancer and also suggest that miR‐122 differentially controls the response to radiotherapy by a dual function as a tumor suppressor an and oncomiR dependent on cell phenotype.},
	number = {5},
	urldate = {2024-10-15},
	journal = {Molecular Oncology},
	author = {Perez‐Añorve, Isidro X. and Gonzalez‐De la Rosa, Claudia H. and Soto‐Reyes, Ernesto and Beltran‐Anaya, Fredy O. and Del Moral‐Hernandez, Oscar and Salgado‐Albarran, Marisol and Angeles‐Zaragoza, Oscar and Gonzalez‐Barrios, Juan A. and Landero‐Huerta, Daniel A. and Chavez‐Saldaña, Margarita and Garcia‐Carranca, Alejandro and Villegas‐Sepulveda, Nicolas and Arechaga‐Ocampo, Elena},
	month = may,
	year = {2019},
	pmid = {30938061},
	pmcid = {PMC6487688},
	pages = {1249--1267},
}

@article{wang_molecular_2023,
	title = {Molecular and clinical characterization of {ICOS} expression in breast cancer through large-scale transcriptome data},
	volume = {18},
	issn = {1932-6203},
	url = {https://dx.plos.org/10.1371/journal.pone.0293469},
	doi = {10.1371/journal.pone.0293469},
	abstract = {ICOS (Inducible T Cell Costimulator), one of the co-stimulatory B7 superfamily members, was characterized as a co-stimulatory receptor for T-cell enhancement. However, the role of ICOS in breast cancer remains largely unknown. The present study systematically investigated the expression pattern and its relation to clinical characteristics and immunotherapy by integrating multiple clinical cohorts and large-scale gene expression data. This study included 2994 breast tumor samples with transcriptome data and matched clinical data. To make our findings more reliable, we set the TCGA cohort as the discovery set and the METABRIC cohort as the validation set. The expression of ICOS in breast cancer is strongly associated with major clinical and molecular characteristics. There is an association between higher ICOS expression and malignant subtypes and grades of tumors. In addition, gene ontology analysis based on genes significantly correlated with ICOS expression indicated that the expression of ICOS is mainly associated with immune responses and inflammation. We also observed strong correlations between ICOS and other promising immune-checkpoint molecules, including PD1, PDL1, CTLA4, and IDO1. Furthermore, we found that ICOS expression is associated with the response to anti-PDL1 immunotherapy and may serve as a biomarker for immunotherapy prediction. Our results indicated higher ICOS expression is significantly associated with favorable survival in triple-negative breast cancer (TNBC) patients, but not for all subtypes of breast cancer patients. In summary, ICOS correlates with higher malignant breast cancers, and it contributes to the regulation of the immune microenvironment of breast tumors, making it a potential biomarker and immunotherapy target.},
	language = {en},
	number = {12},
	urldate = {2024-10-15},
	journal = {PLOS ONE},
	author = {Wang, Peng and Zhang, Qin and Zhang, Hengle and Shao, Jianqiang and Zhang, Hui and Wang, Zunyi},
	editor = {Raza, Afsheen},
	month = dec,
	year = {2023},
	pages = {e0293469},
}

@article{li_knockdown_2008,
	title = {Knockdown of {Mgat5} {Inhibits} {Breast} {Cancer} {Cell} {Growth} with {Activation} of {CD4}+ {T} {Cells} and {Macrophages}},
	volume = {180},
	issn = {0022-1767, 1550-6606},
	url = {https://journals.aai.org/jimmunol/article/180/5/3158/78739/Knockdown-of-Mgat5-Inhibits-Breast-Cancer-Cell},
	doi = {10.4049/jimmunol.180.5.3158},
	abstract = {Abstract 
            N-acetylglucosaminyltransferase V (Mgat5 or GnT-V) is an enzyme that catalyzes β1–6 branching of N-acetylglucosamine on asparagine (N)-linked oligosaccharides (N-glycan) of cell proteins. The levels of Mgat5 glycan products commonly are increased in malignancies. Although Mgat5 is known to be important in tumor metastases, the effects of Mgat5 on host immune responses are not fully defined. In this study, a Mgat5 specific-short hairpin RNA (shRNA) vector was transfected into murine mammary adenocarcinoma MA782 cells to assess the effects of Mgat5 on tumor cell growth, T cells, and macrophages following inoculation of mice with shRNA-transfected cancer cells. The results showed that blocking expression of Mgat5-modified glycans in MA782 cells significantly suppressed tumor progression both in vivo and in vitro, strongly stimulated Th1 cytokine production, and enhanced opsonophagocytic capability of macrophages in vivo. Importantly, reduction of complex N-glycans on MA782 tumor cells by Mgat5-shRNA resulted in significantly increased proliferation and CD45 surface expression of CD4+ T cells. Our data suggest Mgat5-shRNA could serve as a useful tool to treat breast cancer as well as a powerful tool for the functional investigation of N-glycans and glycoprotein synthesis. Our data suggest that knockdown of Mgat5 inhibits breast cancer cells’ growth with activation of CD4+ T cells and macrophages.},
	language = {en},
	number = {5},
	urldate = {2024-10-15},
	journal = {The Journal of Immunology},
	author = {Li, Dongqing and Li, Yanmei and Wu, Xianglei and Li, Qiao and Yu, Jing and Gen, Jie and Zhang, Xiao-Lian},
	month = mar,
	year = {2008},
	pages = {3158--3165},
}

@article{he_ddx20_2023,
	title = {{DDX20}: {A} {Multifunctional} {Complex} {Protein}},
	volume = {28},
	issn = {1420-3049},
	shorttitle = {{DDX20}},
	url = {https://www.ncbi.nlm.nih.gov/pmc/articles/PMC10608988/},
	doi = {10.3390/molecules28207198},
	abstract = {DEAD-box decapping enzyme 20 (DDX20) is a putative RNA-decapping enzyme that can be identified by the conserved motif Asp–Glu–Ala–Asp (DEAD). Cellular processes involve numerous RNA secondary structure alterations, including translation initiation, nuclear and mitochondrial splicing, and assembly of ribosomes and spliceosomes. DDX20 reportedly plays an important role in cellular transcription and post-transcriptional modifications. On the one hand, DDX20 can interact with various transcription factors and repress the transcriptional process. On the other hand, DDX20 forms the survival motor neuron complex and participates in the assembly of snRNP, ultimately affecting the RNA splicing process. Finally, DDX20 can potentially rely on its RNA-unwinding enzyme function to participate in microRNA (miRNA) maturation and act as a component of the RNA-induced silencing complex. In addition, although DDX20 is not a key component in the innate immune system signaling pathway, it can affect the nuclear factor kappa B (NF-κB) and p53 signaling pathways. In particular, DDX20 plays different roles in tumorigenesis development through the NF-κB signaling pathway. This process is regulated by various factors such as miRNA. DDX20 can influence processes such as viral replication in cells by interacting with two proteins in Epstein–Barr virus and can regulate the replication process of several viruses through the innate immune system, indicating that DDX20 plays an important role in the innate immune system. Herein, we review the effects of DDX20 on the innate immune system and its role in transcriptional and post-transcriptional modification processes, based on which we provide an outlook on the future of DDX20 research in innate immunity and viral infections.},
	number = {20},
	urldate = {2024-10-15},
	journal = {Molecules},
	author = {He, Lu and Yang, Jinke and Hao, Yu and Yang, Xing and Shi, Xijuan and Zhang, Dajun and Zhao, Dengshuai and Yan, Wenqian and Bie, Xintian and Chen, Lingling and Chen, Guohui and Zhao, Siyue and Liu, Xiangtao and Zheng, Haixue and Zhang, Keshan},
	month = oct,
	year = {2023},
	pmid = {37894677},
	pmcid = {PMC10608988},
	pages = {7198},
}

@article{ko_tp53-inducible_2016,
	title = {{TP53}-inducible {Glycolysis} and {Apoptosis} {Regulator} ({TIGAR}) {Metabolically} {Reprograms} {Carcinoma} and {Stromal} {Cells} in {Breast} {Cancer}},
	volume = {291},
	issn = {0021-9258},
	url = {https://www.ncbi.nlm.nih.gov/pmc/articles/PMC5159492/},
	doi = {10.1074/jbc.M116.740209},
	abstract = {A subgroup of breast cancers has several metabolic compartments. The mechanisms by which metabolic compartmentalization develop in tumors are poorly characterized. TP53 inducible glycolysis and apoptosis regulator (TIGAR) is a bisphosphatase that reduces glycolysis and is highly expressed in carcinoma cells in the majority of human breast cancers. Hence we set out to determine the effects of TIGAR expression on breast carcinoma and fibroblast glycolytic phenotype and tumor growth. The overexpression of this bisphosphatase in carcinoma cells induces expression of enzymes and transporters involved in the catabolism of lactate and glutamine. Carcinoma cells overexpressing TIGAR have higher oxygen consumption rates and ATP levels when exposed to glutamine, lactate, or the combination of glutamine and lactate. Coculture of TIGAR overexpressing carcinoma cells and fibroblasts compared with control cocultures induce more pronounced glycolytic differences between carcinoma and fibroblast cells. Carcinoma cells overexpressing TIGAR have reduced glucose uptake and lactate production. Conversely, fibroblasts in coculture with TIGAR overexpressing carcinoma cells induce HIF (hypoxia-inducible factor) activation with increased glucose uptake, increased 6-phosphofructo-2-kinase/fructose-2,6-bisphosphatase-3 (PFKFB3), and lactate dehydrogenase-A expression. We also studied the effect of this enzyme on tumor growth. TIGAR overexpression in carcinoma cells increases tumor growth in vivo with increased proliferation rates. However, a catalytically inactive variant of TIGAR did not induce tumor growth. Therefore, TIGAR expression in breast carcinoma cells promotes metabolic compartmentalization and tumor growth with a mitochondrial metabolic phenotype with lactate and glutamine catabolism. Targeting TIGAR warrants consideration as a potential therapy for breast cancer.},
	number = {51},
	urldate = {2024-10-14},
	journal = {The Journal of Biological Chemistry},
	author = {Ko, Ying-Hui and Domingo-Vidal, Marina and Roche, Megan and Lin, Zhao and Whitaker-Menezes, Diana and Seifert, Erin and Capparelli, Claudia and Tuluc, Madalina and Birbe, Ruth C. and Tassone, Patrick and Curry, Joseph M. and Navarro-Sabate, Aurea and Manzano, Anna and Bartrons, Ramon and Caro, Jaime and Martinez-Outschoorn, Ubaldo},
	month = dec,
	year = {2016},
	pmid = {27803158},
	pmcid = {PMC5159492},
	pages = {26291--26303},
}

@article{oplawski_clinical_2022,
	title = {Clinical and molecular evaluation of patients with ovarian cancer in the context of drug resistance to chemotherapy},
	volume = {12},
	issn = {2234-943X},
	url = {https://www.ncbi.nlm.nih.gov/pmc/articles/PMC9389532/},
	doi = {10.3389/fonc.2022.954008},
	abstract = {The present study aimed to evaluate changes in the expression patterns at the gene and protein levels associated with drug resistance. The study group included 48 women who had a histopathologically confirmed diagnosis of stage I-IV ovarian cancer, they were divided into two subgroups (groups A and B). In group A, there were 36 patients in whom surgical treatment was supplemented with first-line chemotherapy according to current standards. Within this patient group, 5 had stage I (14\%), 5 had stage II (14\%), 25 had stage III (69\%), and 1 had stage IV ovarian cancer (3\%). Drug resistance was found after the third cycle of chemotherapy in 17 patients (71\%) and after the sixth cycle in 7 patients (29\%). Group B included 12 women with type I ovarian cancer, including 11 with stage I and 1 patient with stage IV ovarian cancer. The oncological treatment required only surgery. The control group (C) included 50 women in whom the uterus and adnexa were surgically removed for non-oncological reasons. Significantly higher levels of carcinoma antigen 125 CA-125 and human epididymis protein 4 HE4 were observed in group A and in menopausal women. Moreover, drug resistance was associated with significantly higher levels of CA-125 (p {\textless} 0.05). The genes UBA2, GLO1, STATH, and TUFT1 were differentiated in test samples from control samples. Moreover, drug resistance was associated with significantly higher expression of GLO1. The results of these assessments indicated the strong link between UBA2 and hsa-miR-133a-3p and hsa-miR-133b; GLO1 and hsa-miR-561-5p; STATH and hsa-miR-137-3p and hsa-miR-580-3p; and TUFT1 and hsa-miR-1233-3p and hsa-miR-2052. Correlation analysis showed a significant correlation between CA-125 and HE4 levels. Moreover, a significant correlation between TUFT1 mRNA and UBA2, GLO1, STATH (negative correlation), and TUFT1 in relation to CA-125 and HE4 (p {\textless} 0.05) was noted in all patients. In view of the lack of screening tests for ovarian cancer, the occurrence of the described correlation may be inscribed as an attempt to establish an assay that meets the criteria of a screening test and thus increase the early diagnosis of ovarian cancer.},
	urldate = {2024-10-14},
	journal = {Frontiers in Oncology},
	author = {Opławski, Marcin and Srednicka, Agata and Niewiadomska, Ewa and Boron, Dariusz and Januszyk, Piotr and Grabarek, Beniamin Oskar},
	month = aug,
	year = {2022},
	pmid = {35992817},
	pmcid = {PMC9389532},
	pages = {954008},
}

@article{navarro_spatial_2020,
	title = {Spatial {Transcriptomics} {Reveals} {Genes} {Associated} with {Dysregulated} {Mitochondrial} {Functions} and {Stress} {Signaling} in {Alzheimer} {Disease}},
	volume = {23},
	issn = {2589-0042},
	url = {https://www.cell.com/iscience/abstract/S2589-0042(20)30748-3},
	doi = {10.1016/j.isci.2020.101556},
	abstract = {{\textless}h2{\textgreater}Summary{\textless}/h2{\textgreater}{\textless}p{\textgreater}Alzheimer disease (AD) is a devastating neurological disease associated with progressive loss of mental skills and cognitive and physical functions whose etiology is not completely understood. Here, our goal was to simultaneously uncover novel and known molecular targets in the structured layers of the hippocampus and olfactory bulbs that may contribute to early hippocampal synaptic deficits and olfactory dysfunction in AD mice. Spatially resolved transcriptomics was used to identify high-confidence genes that were differentially regulated in AD mice relative to controls. A diverse set of genes that modulate stress responses and transcription were predominant in both hippocampi and olfactory bulbs. Notably, we identify Bok, implicated in mitochondrial physiology and cell death, as a spatially downregulated gene in the hippocampus of mouse and human AD brains. In summary, we provide a rich resource of spatially differentially expressed genes, which may contribute to understanding AD pathology.{\textless}/p{\textgreater}},
	language = {English},
	number = {10},
	urldate = {2024-09-12},
	journal = {iScience},
	author = {Navarro, Jose Fernandez and Croteau, Deborah L. and Jurek, Aleksandra and Andrusivova, Zaneta and Yang, Beimeng and Wang, Yue and Ogedegbe, Benjamin and Riaz, Tahira and Stoen, Mari and Desler, Claus and Rasmussen, Lene Juel and Tonjum, Tone and Galas, Marie-Christine and Lundeberg, Joakim and Bohr, Vilhelm A.},
	month = oct,
	year = {2020},
	pmid = {33083725},
	annote = {Navarro et al. identified spatially different genes showing specific spatial expression patterns in the brains of Alzheimer model mice, and these could be used as novel molecular targets for the treatment of Alzheimer disease
},
}

@article{zhao_trim32_2018,
	title = {{TRIM32} promotes proliferation and confers chemoresistance to breast cancer cells through activation of the {NF}-{KB} pathway},
	volume = {9},
	issn = {1837-9664},
	url = {https://www.ncbi.nlm.nih.gov/pmc/articles/PMC5929078/},
	doi = {10.7150/jca.22390},
	abstract = {Dysregulation of TRIM32 has been implicated in several human cancers, however, its clinical significance and biological function in breast cancer have not been investigated. Using immunohistochemistry, we found that TRIM32 expression is upregulated in breast cancer tissues and that it correlates with advanced stage and poor prognosis. TRIM32 is also overexpressed in 4/7 breast cancer cell lines. CCK8 and colony formation assays showed that TRIM32 depletion inhibited proliferation and colony formation in the T47D cell line, while TRIM32 overexpression promoted MCF-7 cell growth and colony formation. Cell viability and Annexin V/PI staining demonstrated that TRIM32 maintained breast cancer cell survival and reduced apoptosis rate when cells were treated with cisplatin. Western blot analysis demonstrated that TRIM32 overexpression resulted in an upregulation of p-IκB, p-p65, cIAP1, and cIAP2 and a downregulation of p21 and p27 in MCF-7 cells. TRIM32 depletion in T47D cells demonstrated the opposite results, suggesting that TRIM32 may activate the NF-κB pathway. The NF-κB inhibitor BAY 11-7082 blocked the effects of TRIM32 on cisplatin resistance and cIAP1/2 protein regulation., Taken together, the present study demonstrates that TRIM32 downregulates p21/p27 and upregulates IAP family proteins to facilitate breast cancer cell growth and inhibit drug-induced apoptosis, possibly through the NF-κB signaling pathway.},
	number = {8},
	urldate = {2024-10-14},
	journal = {Journal of Cancer},
	author = {Zhao, Ting-Ting and Jin, Feng and Li, Ji-Guang and Xu, Ying-Ying and Dong, Hui-Ting and Liu, Qun and Xing, Peng and Zhu, Guo-Lian and Xu, Hao and Yin, Song-Cheng and Miao, Zhi-Feng},
	month = apr,
	year = {2018},
	pmid = {29721043},
	pmcid = {PMC5929078},
	pages = {1349--1356},
}

@article{shinde_tnf-alpha_2024,
	title = {{TNF}-alpha induced {NF}-{KB} mediated {LYRM7} expression modulates the tumor growth and metastatic ability in breast cancer},
	volume = {211},
	issn = {0891-5849},
	url = {https://www.sciencedirect.com/science/article/pii/S0891584923011747},
	doi = {10.1016/j.freeradbiomed.2023.12.018},
	abstract = {Tumor microenvironment (TME) of solid tumors including breast cancer is complex and contains a distinct cytokine pattern including TNF-α, which determines the progression and metastasis of breast tumors. The metastatic potential of triple negative breast cancer subtypes is high as compared to other subtypes of breast cancer. NF-κB is key transcription factor regulating inflammation and mitochondrial bioenergetics including oxidative phosphorylation (OXPHOS) genes which determine its oxidative capacity and generating reducing equivalents for synthesis of key metabolites for proliferating breast cancer cells. The differential metabolic adaptation and OXPHOS function of breast cancer subtypes in inflammatory conditions and its contribution to metastasis is not well understood. Here we demonstrated that different subunits of NF-κB are differentially expressed in subtypes of breast cancer patients. RELA, one of the major subunits in regulation of the NF-κB pathway is positively correlated with high level of TNF-α in breast cancer patients. TNF-α induced NF-κB regulates the expression of LYRM7, an assembly factor for mitochondrial complex III. Downregulation of LYRM7 in MDA-MB-231 cells decreases mitochondrial super complex assembly and enhances ROS levels, which increases the invasion and migration potential of these cells. Further, in vivo studies using Infliximab, a monoclonal antibody against TNF-α showed decreased expression of LYRM7 in tumor tissue. Large scale breast cancer databases and human patient samples revealed that LYRM7 levels decreased in triple negative breast cancer patients compared to other subtypes and is determinant of survival outcome in patients. Our results indicate that TNF-α induced NF-κB is a critical regulator of LYRM7, a major factor for modulating mitochondrial functions under inflammatory conditions, which determines growth and survival of breast cancer cells.},
	urldate = {2024-10-14},
	journal = {Free Radical Biology and Medicine},
	author = {Shinde, Anjali and Chandak, Nisha and Singh, Jyoti and Roy, Milton and Mane, Minal and Tang, Xiaoyun and Vasiyani, Hitesh and Currim, Fatema and Gohel, Dhruv and Shukla, Shatakshi and Goyani, Shanikumar and Saranga, M. V. and Brindley, David N. and Singh, Rajesh},
	month = feb,
	year = {2024},
	keywords = {Breast cancer, Inflammation, Invasion and metastasis, Mitochondria, NF-κB, ROS},
	pages = {158--170},
}

@article{suh_comparative_2012,
	title = {Comparative profiling of plasma proteome from breast cancer patients reveals thrombospondin-1 and {BRWD3} as serological biomarkers},
	volume = {44},
	issn = {1226-3613},
	url = {https://www.ncbi.nlm.nih.gov/pmc/articles/PMC3277896/},
	doi = {10.3858/emm.2012.44.1.003},
	abstract = {Breast cancer is the most common cancer in women worldwide. It is necessary to identify biomarkers for early detection, to make accurate prognoses, and to monitor for any recurrence of the cancer. In order to identify potential breast cancer biomarkers, we analyzed the plasma samples of women diagnosed with breast cancer and age-matched normal healthy women by mTRAQ-based stable isotope-labeling mass spectrometry. We identified and quantified 204 proteins including thrombospondin-1 (THBS1) and bromodomain and WD repeat-containing protein 3 (BRWD3) which were increased by more than 5-fold in breast cancer plasma. The plasma levels of the two proteins were evaluated by Western blot assay to confirm for their diagnostic value as serum markers. A 1.8-fold increase in BRWD3 was observed while comparing the plasma levels of breast cancer patients (n = 54) with age-matched normal healthy controls (n = 30), and the area under the receiver operating characteristic curve (AUC) was 0.917. THBS1 was detected in pooled breast cancer plasma at the ratio similar to mTRAQ ratio ({\textgreater} 5-fold). The AUC value for THBS1 was 0.875. The increase of THBS1 was more prominent in estrogen receptor negative and progesterone receptor negative patients than receptor-positive patients. Our results are evidence of the diagnostic value of THBS1 in detecting breast cancer. Based on our findings, we suggest a proteomic method for protein identification and quantification lead to effective biomarker discovery.},
	number = {1},
	urldate = {2024-10-14},
	journal = {Experimental \& Molecular Medicine},
	author = {Suh, Eui Jin and Kabir, Mohammad Humayun and Kang, Un-Beom and Lee, Jong Won and Yu, Jonghan and Noh, Dong-Young and Lee, Cheolju},
	month = jan,
	year = {2012},
	pmid = {22024541},
	pmcid = {PMC3277896},
	pages = {36--44},
}

@article{salem_newly_2019,
	title = {Newly characterized motile sperm domain-containing protein 2 promotes human breast cancer metastasis},
	volume = {144},
	issn = {1097-0215},
	doi = {10.1002/ijc.31665},
	abstract = {Breast cancer is the most frequently diagnosed cancer and the leading cause of cancer death among women worldwide. Breast cancer metastasis results in poor prognosis and increased mortality, but the mechanisms of breast cancer metastasis are yet to be fully resolved. Identifying distinctive proteins that regulate metastasis might be targeted to improve therapy in breast cancer. We previously described MOSPD2 as a surface membrane protein that regulates monocyte migration in vitro. In this study, we demonstrate for the first time that MOSPD2 has a major role in breast cancer cell migration and metastasis. MOSPD2 expression was highly elevated in invasive and metastatic breast cancer while it was absent or residual in normal tissue and in primary in situ tumors. In vitro experiments showed that silencing MOSPD2 in different breast cancer cell lines significantly inhibited cancer cell chemotaxis migration. Mechanistically, we found that silencing MOSPD2 profoundly abated phosphorylation events that are involved in breast tumor cell chemotaxis. In vivo, MOSPD2-silenced breast cancer cells exhibited marked impaired metastasis to the lungs. These results indicate that MOSPD2 plays a key role in the migration and metastasis of breast cancer cells and may be used to prevent the spreading of breast cancer cells and to mediate their death.},
	language = {eng},
	number = {1},
	journal = {International Journal of Cancer},
	author = {Salem, Yaniv and Yacov, Niva and Propheta-Meiran, Oshrat and Breitbart, Eyal and Mendel, Itzhak},
	month = jan,
	year = {2019},
	pmid = {29978511},
	pmcid = {PMC6588022},
	keywords = {Humans, Female, Immunohistochemistry, Animals, Cell Line, Tumor, Cell Movement, RNA Interference, Breast Neoplasms, Neoplasm Metastasis, breast cancer, Lung, Membrane Proteins, metastasis, Mice, SCID, migration, MOSPD2, Receptors, Chemokine, Tissue Array Analysis, Transplantation, Heterologous},
	pages = {125--135},
}

@article{raghavan_identification_2012,
	title = {Identification and {Analysis} of {Disease} {Target} {Network} of {Human} {MicroRNA} and {Predicting} {Promising} {Leads} for {ZNF439}, a {Potential} {Target} for {Breast} {Cancer}},
	issn = {20103638},
	url = {http://www.ijbbb.org/show-33-382-1.html},
	doi = {10.7763/IJBBB.2012.V2.132},
	urldate = {2024-10-14},
	journal = {International Journal of Bioscience, Biochemistry and Bioinformatics},
	author = {Raghavan, Vaijayanthi and Manasa, D. B.},
	year = {2012},
	pages = {358--362},
}

@article{wu_trim35_2022,
	title = {{TRIM35} ubiquitination regulates the expression of {PKM2} tetramer and dimer and affects the malignant behaviour of breast cancer by regulating the {Warburg} effect},
	volume = {61},
	issn = {1019-6439},
	url = {https://www.ncbi.nlm.nih.gov/pmc/articles/PMC9581112/},
	doi = {10.3892/ijo.2022.5434},
	abstract = {Breast cancer has become the leading cause of death in females. After comprehensive treatment, the lives of patients are still threatened by tumor metastasis and recurrence. Therefore, there is an urgent requirement to find an effective treatment target for breast cancer. Tripartite motif-containing 35 (TRIM35) is a ubiquitin ligase that has an important role in the recurrence and metastasis of malignant tumors. However, the role of TRIM35 in breast cancer has thus far remained elusive. The expression of TRIM35 was examined in a bioinformatics database and the effects of TRIM35 on the malignant biological behavior of breast cancer were analyzed by Cell Counting Kit-8, cell migration and invasion assays, flow cytometry and nude mouse xenograft experiments. It was determined that TRIM35 was downregulated in breast cancer tumor tissues and cell lines. Patients with low TRIM35 expression had shorter overall survival. Functional assays revealed that overexpression of TRIM35 inhibited the proliferation, migration and invasion, and promoted apoptosis of breast cancer cells. Furthermore, overexpression of TRIM35 was able to inhibit the Warburg effect in breast cancer cells. Mechanistic analyses indicated that TRIM35 regulates the transition of tetramers and dimers of pyruvate kinase M2 (PKM2) through ubiquitination and thereby affects the Warburg effect. In conclusion, the present results indicated that TRIM35 regulates the tetramer and dimer transition of PKM2 through ubiquitination and affects the malignant biological behavior of breast cancer by modulating the Warburg effect.},
	number = {6},
	urldate = {2024-10-14},
	journal = {International Journal of Oncology},
	author = {Wu, Hao and Guo, Xinyi and Jiao, Yile and Wu, Zhenru and Lv, Qing},
	month = oct,
	year = {2022},
	pmid = {36196894},
	pmcid = {PMC9581112},
	pages = {144},
}

@article{ma_rs10514231_2021,
	title = {rs10514231 {Leads} to {Breast} {Cancer} {Predisposition} by {Altering} {ATP6AP1L} {Gene} {Expression}},
	volume = {13},
	issn = {2072-6694},
	url = {https://www.ncbi.nlm.nih.gov/pmc/articles/PMC8345087/},
	doi = {10.3390/cancers13153752},
	abstract = {Simple Summary
Breast cancer is the most common malignancy in women worldwide. Genome-wide association studies have identified thousands of genetic variants associated with predisposition to breast cancer. It is of vital importance to illustrate the biological mechanisms of these variants in breast cancer progression. Here, we revealed that rs10514231 affects breast cancer risk by altering ATP6AP1L expression through a functional interaction with TCF7L2. Our findings will be valuable for breast cancer risk prediction and effective targeted therapy for cancer patients.

Abstract
Numerous genetic variants located in autophagy-related genes have been identified for association with various cancer risks, but the biological mechanisms underlying these associations remain largely unknown. Here we investigated their regulatory activity with a parallel reporter gene assay system in breast cancer cells and identified multiple regulatory SNP sites, including rs10514231. It was located in the second intron of ATG10 and showed gene regulatory activity in most breast cancer cells we used. Mechanistically, the T allele of rs10514231 led to ATP6AP1L downregulation by decreasing the binding affinity of TCF7L2. Overexpression of the ATP6AP1L gene in cancer cells diminished cell proliferation, migration, and invasion. Notably, ATP6AP1L downregulation correlated with breast cancer risk and with poor prognosis in patients. These results provide a plausible mechanism behind the association of rs10514231 with breast cancer risk and will be important for more effective therapeutic target identification for precision medicine.},
	number = {15},
	urldate = {2024-10-14},
	journal = {Cancers},
	author = {Ma, Shumin and Ren, Naixia and Huang, Qilai},
	month = jul,
	year = {2021},
	pmid = {34359652},
	pmcid = {PMC8345087},
	pages = {3752},
}

@article{zhu_single-cell_2018,
	title = {Single-{Cell} {Transcriptome} {Analysis} {Reveals} {Estrogen} {Signaling} {Coordinately} {Augments} {One}-{Carbon}, {Polyamine}, and {Purine} {Synthesis} in {Breast} {Cancer}},
	volume = {25},
	issn = {22111247},
	url = {https://linkinghub.elsevier.com/retrieve/pii/S2211124718317145},
	doi = {10.1016/j.celrep.2018.10.093},
	language = {en},
	number = {8},
	urldate = {2024-10-14},
	journal = {Cell Reports},
	author = {Zhu, Detu and Zhao, Zuxianglan and Cui, Guimei and Chang, Shiehong and Hu, Lingling and See, Yi Xiang and Lim, Michelle Gek Liang and Guo, Dajiang and Chen, Xin and Poudel, Barun and Robson, Paul and Luo, Yumei and Cheung, Edwin},
	month = nov,
	year = {2018},
	pages = {2285--2298.e4},
}

@article{wei_pdk1_2024,
	title = {{PDK1} promotes breast cancer progression by enhancing the stability and transcriptional activity of {HIF}-1alpha},
	volume = {11},
	issn = {2352-3042},
	url = {https://www.sciencedirect.com/science/article/pii/S2352304223003112},
	doi = {10.1016/j.gendis.2023.06.013},
	abstract = {Pyruvate dehydrogenase kinase 1 (PDK1) phosphorylates the pyruvate dehydrogenase complex, which inhibits its activity. Inhibiting pyruvate dehydrogenase complex inhibits the tricarboxylic acid cycle and the reprogramming of tumor cell metabolism to glycolysis, which plays an important role in tumor progression. This study aims to elucidate how PDK1 promotes breast cancer progression. We found that PDK1 was highly expressed in breast cancer tissues, and PDK1 knockdown reduced the proliferation, migration, and tumorigenicity of breast cancer cells and inhibited the HIF-1α (hypoxia-inducible factor 1α) pathway. Further investigation showed that PDK1 promoted the protein stability of HIF-1α by reducing the level of ubiquitination of HIF-1α. The HIF-1α protein levels were dependent on PDK1 kinase activity. Furthermore, HIF-1α phosphorylation at serine 451 was detected in wild-type breast cancer cells but not in PDK1 knockout breast cancer cells. The phosphorylation of HIF-1α at Ser 451 stabilized its protein levels by inhibiting the interaction of HIF-1α with von Hippel-Lindau and prolyl hydroxylase domain. We also found that PDK1 enhanced HIF-1α transcriptional activity. In summary, PDK1 enhances HIF-1α protein stability by phosphorylating HIF-1α at Ser451 and promotes HIF-1α transcriptional activity by enhancing the binding of HIF-1α to P300. PDK1 and HIF-1α form a positive feedback loop to promote breast cancer progression.},
	number = {4},
	urldate = {2024-10-14},
	journal = {Genes \& Diseases},
	author = {Wei, Yu and Zhang, Dian and Shi, He and Qian, Husun and Chen, Hongling and Zeng, Qian and Jin, Fangfang and Ye, Yan and Ou, Zuli and Guo, Minkang and Guo, Bianqin and Chen, Tingmei},
	month = jul,
	year = {2024},
	keywords = {Breast cancer, HIF-1α, PDK1, Protein phosphorylation, Transcriptional activity},
	pages = {101041},
}

@article{jin_silencing_2023,
	title = {Silencing {MFHAS1} {Induces} {Pyroptosis} via the {JNK}-activated {NF}-{KB}/{Caspase1}/ {GSDMD} {Signal} {Axis} in {Breast} {Cancer}},
	volume = {29},
	issn = {1873-4286},
	doi = {10.2174/0113816128268130231026054649},
	abstract = {INTRODUCTION: Breast cancer has emerged as the most widespread cancer globally surpassing lung cancer, and has become a primary cause of mortality among women. While MFHAS1 has been implicated in the pathophysiology of various diseases, its precise involvement in breast cancer remains unclear.
METHODS: This study endeavors to elucidate the regulatory function of MFHAS1 in breast cancer cell pyroptosis and the associated molecular mechanisms. Our findings indicate that the inhibition of MFHAS1 can impede the proliferation and invasion of breast cancer cells, while also inducing cell pyroptosis via caspase1-dependent activation of GSDMD.
RESULTS: This process results in the cleavage of cell membranes, leading to the release of inflammatory factors and LDH. Subsequent investigations revealed that the silencing of MFHAS1 can promote JNK phosphorylation, thereby activating the JNK signaling cascade. Notably, this effect can be counteracted by the JNK-specific inhibitor sp600125. Ultimately, our investigation substantiated the identical function of MFHAS1 in breast cancer tissue derived from animal models.
CONCLUSION: To summarize, our findings demonstrate that the inhibition of MFHAS1 elicits pyroptosis in human breast cancer cells through the facilitation of JNK phosphorylation and the activation of the downstream NF-κB/caspase-1/GSDMD signaling cascade, thereby proposing the prospect of MFHAS1 as a viable therapeutic target for breast cancer.},
	language = {eng},
	number = {42},
	journal = {Current Pharmaceutical Design},
	author = {Jin, Yue and Zhai, Mingrui and Cao, Rongyi and Yu, Hongmin and Wu, Chunli and Liu, Yanhong},
	year = {2023},
	pmid = {37936452},
	keywords = {Humans, Female, Animals, Breast Neoplasms, Signal Transduction, Breast cancer, Caspase 1, caspase-1, Cell Cycle Proteins, DNA-Binding Proteins, Gasdermins, JNK, lung cancer., MAP Kinase Signaling System, MFHAS1, NF-kappa B, Oncogene Proteins, Phosphate-Binding Proteins, pyroptosis, Pyroptosis},
	pages = {3408--3420},
}

@article{you_attenuated_2019,
	title = {Attenuated {ZHX3} expression serves as a potential biomarker that predicts poor clinical outcomes in breast cancer patients},
	volume = {11},
	issn = {1179-1322},
	url = {https://www.ncbi.nlm.nih.gov/pmc/articles/PMC6368119/},
	doi = {10.2147/CMAR.S184340},
	abstract = {Background
The ZHX family has recently been in the spotlight as an integrator and an indispensable node in carcinogenesis, whose expression is frequently dysregulated in multiple cancers. The current study provides a novel investigation of the expression profiles of ZHX factors in breast cancer.

Materials and methods
The mRNA levels of ZHXs and follow-up periods in breast cancer patients were mined through the Oncomine, Cancer Cell Line Encyclopedia, bc-GenExMiner, cBioPortal and Kaplan–Meier plotter databases. In addition, ZHX3 protein expression was examined in 98 primary tumor samples by immunohistochemistry to investigate its association with clinicopathological parameters and patient outcomes.

Results
We found that the transcriptional levels of ZHX1, ZHX2 and ZHX3 were not significantly altered in tumor tissues compared with those in nontumor tissues. ZHX2 and ZHX3 mRNA levels were observed to be positively correlated with estrogen receptor and progesterone receptor expression, while ZHX2 mRNA levels were negatively associated with HER2 expression. Survival analyses revealed that high mRNA levels of ZHX2 and ZHX3 correlated with better overall survival in patients with breast cancer. Immunohistochemical analysis revealed that patients with decreased ZHX3 protein levels had poorer outcomes. Multivariate analysis exhibited that ZHX3 expression may serve as an independent high-risk prognostic predictor.

Conclusion
Dysregulated expression of ZHXs may be involved in the progression of breast cancer and could serve as a novel biomarker and potential target for breast cancer.},
	urldate = {2024-10-14},
	journal = {Cancer Management and Research},
	author = {You, Yanjie and Ma, Yuhong and Wang, Qiang and Ye, Zhengcai and Deng, Yanhong and Bai, Feihu},
	month = feb,
	year = {2019},
	pmid = {30787639},
	pmcid = {PMC6368119},
	pages = {1199--1210},
}

@article{yin_itch_2020,
	title = {{ITCH} as a potential therapeutic target in human cancers},
	volume = {67},
	issn = {1044-579X},
	url = {https://www.ncbi.nlm.nih.gov/pmc/articles/PMC7724637/},
	doi = {10.1016/j.semcancer.2020.03.003},
	abstract = {The ITCH/AIP4 ubiquitin E3 ligase was discovered independently by two groups searching for atrophin-1 interacting proteins and studying the genetics of mouse coat color alteration, respectively. ITCH is classified as a NEDD4 family E3 ligase featured with the C-terminal HECT domain for E3 ligase function and WW domains for substrate recruiting. ITCH deficiency in the mouse causes severe multi-organ autoimmune disease. Its roles in maintaining a balanced immune response have been extensively characterized over the past two and a half decades. A wealth of reports demonstrate a multifaceted role of ITCH in human cancers. Given the versatility of ITCH in catalyzing both proteolytic and non-proteolytic ubiquitination of its over fifty substrates, ITCH’s role in malignancies is believed to be context-dependent. In this review, we summarize the downstream substrates of ITCH, the functions of ITCH in both tumor cells and the immune system, as well as the implications of such functions in human cancers. Moreover, we describe the upstream regulatory mechanisms of ITCH and the efforts have been made to target ITCH using small molecule inhibitors.},
	number = {Pt 2},
	urldate = {2024-10-14},
	journal = {Seminars in cancer biology},
	author = {Yin, Qing and Wyatt, Clayton J. and Han, Tao and Smalley, Keiran S.M. and Wan, Lixin},
	month = dec,
	year = {2020},
	pmid = {32165318},
	pmcid = {PMC7724637},
	pages = {117--130},
}

@article{li_role_2017,
	title = {The role of talin2 in breast cancer tumorigenesis and metastasis},
	volume = {8},
	url = {https://www.ncbi.nlm.nih.gov/pmc/articles/PMC5739781/},
	doi = {10.18632/oncotarget.22449},
	abstract = {Recent studies show that talin2 has a higher affinity to β-integrin tails and is indispensable for traction force generation and cell invasion. However, its roles in cell migration, cancer cell metastasis and tumorigenesis remain to be determined. ...},
	language = {en},
	number = {63},
	urldate = {2024-10-14},
	journal = {Oncotarget},
	author = {Li, Liqing and Li, Xiang and Qi, Lei and Rychahou, Piotr and Jafari, Naser and Huang, Cai},
	month = dec,
	year = {2017},
	pmid = {29290996},
	pages = {106876},
}

@article{jiao_gene_2013,
	title = {Gene rearrangements in hormone receptor negative breast cancers revealed by mate pair sequencing},
	volume = {14},
	issn = {1471-2164},
	url = {https://www.ncbi.nlm.nih.gov/pmc/articles/PMC3600027/},
	doi = {10.1186/1471-2164-14-165},
	abstract = {Background
Chromosomal rearrangements in the form of deletions, insertions, inversions and translocations are frequently observed in breast cancer genomes, and a subset of these rearrangements may play a crucial role in tumorigenesis. To identify novel somatic chromosomal rearrangements, we determined the genome structures of 15 hormone-receptor negative breast tumors by long-insert mate pair massively parallel sequencing.

Results
We identified and validated 40 somatic structural alterations, including the recurring fusion between genes DDX10 and SKA3 and translocations involving the EPHA5 gene. Other rearrangements were found to affect genes in pathways involved in epigenetic regulation, mitosis and signal transduction, underscoring their potential role in breast tumorigenesis. RNA interference-mediated suppression of five candidate genes (DDX10, SKA3, EPHA5, CLTC and TNIK) led to inhibition of breast cancer cell growth. Moreover, downregulation of DDX10 in breast cancer cells lead to an increased frequency of apoptotic nuclear morphology.

Conclusions
Using whole genome mate pair sequencing and RNA interference assays, we have discovered a number of novel gene rearrangements in breast cancer genomes and identified DDX10, SKA3, EPHA5, CLTC and TNIK as potential cancer genes with impact on the growth and proliferation of breast cancer cells.},
	urldate = {2024-10-14},
	journal = {BMC Genomics},
	author = {Jiao, Xiang and Hooper, Sean D and Djureinovic, Tatjana and Larsson, Chatarina and Wärnberg, Fredrik and Tellgren-Roth, Christian and Botling, Johan and Sjöblom, Tobias},
	month = mar,
	year = {2013},
	pmid = {23496902},
	pmcid = {PMC3600027},
	pages = {165},
}

@article{yang_saal1_2022,
	title = {{SAAL1}, a novel oncogene, is associated with prognosis and immunotherapy in multiple types of cancer},
	volume = {14},
	url = {https://www.ncbi.nlm.nih.gov/pmc/articles/PMC9417231/},
	doi = {10.18632/aging.204224},
	abstract = {Serum amyloid A-like 1 (SAAL1) was recently identified as a novel oncogene in hepatocellular carcinoma (HCC). To explore the potential role of SAAL1 in other cancers, we conducted a pan-cancer analysis of SAAL1 expression and its association with tumor ...},
	language = {en},
	number = {15},
	urldate = {2024-10-14},
	journal = {Aging (Albany NY)},
	author = {Yang, Wei and Han, Bing and Chen, Yecheng and Geng, Feng},
	month = aug,
	year = {2022},
	pmid = {35963646},
	pages = {6316},
}

@article{jusino_e2f3_2021-1,
	title = {{E2F3} drives the epithelial-to-mesenchymal transition, cell invasion, and metastasis in breast cancer},
	volume = {246},
	issn = {1535-3702},
	url = {https://www.ncbi.nlm.nih.gov/pmc/articles/PMC8524769/},
	doi = {10.1177/15353702211035693},
	abstract = {E2F3 is a transcription factor that may initiate tumorigenesis if overexpressed. Previously, we demonstrated that E2F3 mRNA is overexpressed in breast cancer and that E2F3 overexpression results in centrosome amplification and unregulated mitosis, which can promote aneuploidy and chromosome instability to initiate and sustain tumors. Further, we demonstrated that E2F3 leads to overexpression of the mitotic regulator Shugoshin-1, which until recently had unknown roles in cancer. This study aims to evaluate the roles of E2F3 and Shugoshin-1 in breast cancer metastatic potential. Here we demonstrated that E2F3 and Shugoshin-1 silencing leads to reduced cell invasion and migration in two mesenchymal triple-negative breast cancer (TNBC) cell lines (MDA-MB-231 and Hs578t). Moreover, E2F3 and Shugoshin-1 modulate the expression of epithelial-to-mesenchymal transition-associated genes such as Snail, E-Cadherin, and multiple matrix metalloproteinases. Furthermore, E2F3 depletion leads to reductions in tumor growth and metastasis in NOD-scid Gamma mice. Results from this study suggest a key role for E2F3 and a novel role for Shugoshin-1 in metastatic progression. These results can further help in the improvement of TNBC targeted therapies by interfering with pathways that intersect with the E2F3 and Shugoshin-1 signaling pathways.},
	number = {19},
	urldate = {2024-10-14},
	journal = {Experimental Biology and Medicine},
	author = {Jusino, Shirley and Rivera-Rivera, Yainyrette and Chardón-Colón, Camille and Ruiz-Justiz, Armando J and Vélez-Velázquez, Jaleisha and Isidro, Angel and Cruz-Robles, Melanie E and Bonilla-Claudio, Margarita and Armaiz-Pena, Guillermo N and Saavedra, Harold I},
	month = oct,
	year = {2021},
	pmid = {34365840},
	pmcid = {PMC8524769},
	pages = {2057--2071},
}

@article{milne_common_2014,
	title = {Common non-synonymous {SNPs} associated with breast cancer susceptibility: findings from the {Breast} {Cancer} {Association} {Consortium}},
	volume = {23},
	issn = {0964-6906},
	shorttitle = {Common non-synonymous {SNPs} associated with breast cancer susceptibility},
	url = {https://www.ncbi.nlm.nih.gov/pmc/articles/PMC4204770/},
	doi = {10.1093/hmg/ddu311},
	abstract = {Candidate variant association studies have been largely unsuccessful in identifying common breast cancer susceptibility variants, although most studies have been underpowered to detect associations of a realistic magnitude. We assessed 41 common non-synonymous single-nucleotide polymorphisms (nsSNPs) for which evidence of association with breast cancer risk had been previously reported. Case-control data were combined from 38 studies of white European women (46 450 cases and 42 600 controls) and analyzed using unconditional logistic regression. Strong evidence of association was observed for three nsSNPs: ATXN7-K264R at 3p21 [rs1053338, per allele OR = 1.07, 95\% confidence interval (CI) = 1.04–1.10, P = 2.9 × 10−6], AKAP9-M463I at 7q21 (rs6964587, OR = 1.05, 95\% CI = 1.03–1.07, P = 1.7 × 10−6) and NEK10-L513S at 3p24 (rs10510592, OR = 1.10, 95\% CI = 1.07–1.12, P = 5.1 × 10−17). The first two associations reached genome-wide statistical significance in a combined analysis of available data, including independent data from nine genome-wide association studies (GWASs): for ATXN7-K264R, OR = 1.07 (95\% CI = 1.05–1.10, P = 1.0 × 10−8); for AKAP9-M463I, OR = 1.05 (95\% CI = 1.04–1.07, P = 2.0 × 10−10). Further analysis of other common variants in these two regions suggested that intronic SNPs nearby are more strongly associated with disease risk. We have thus identified a novel susceptibility locus at 3p21, and confirmed previous suggestive evidence that rs6964587 at 7q21 is associated with risk. The third locus, rs10510592, is located in an established breast cancer susceptibility region; the association was substantially attenuated after adjustment for the known GWAS hit. Thus, each of the associated nsSNPs is likely to be a marker for another, non-coding, variant causally related to breast cancer risk. Further fine-mapping and functional studies are required to identify the underlying risk-modifying variants and the genes through which they act.},
	number = {22},
	urldate = {2024-10-14},
	journal = {Human Molecular Genetics},
	author = {Milne, Roger L. and Burwinkel, Barbara and Michailidou, Kyriaki and Arias-Perez, Jose-Ignacio and Zamora, M. Pilar and Menéndez-Rodríguez, Primitiva and Hardisson, David and Mendiola, Marta and González-Neira, Anna and Pita, Guillermo and Alonso, M. Rosario and Dennis, Joe and Wang, Qin and Bolla, Manjeet K. and Swerdlow, Anthony and Ashworth, Alan and Orr, Nick and Schoemaker, Minouk and Ko, Yon-Dschun and Brauch, Hiltrud and Hamann, Ute and Andrulis, Irene L. and Knight, Julia A. and Glendon, Gord and Tchatchou, Sandrine and Matsuo, Keitaro and Ito, Hidemi and Iwata, Hiroji and Tajima, Kazuo and Li, Jingmei and Brand, Judith S. and Brenner, Hermann and Dieffenbach, Aida Karina and Arndt, Volker and Stegmaier, Christa and Lambrechts, Diether and Peuteman, Gilian and Christiaens, Marie-Rose and Smeets, Ann and Jakubowska, Anna and Lubinski, Jan and Jaworska-Bieniek, Katarzyna and Durda, Katazyna and Hartman, Mikael and Hui, Miao and Yen Lim, Wei and Wan Chan, Ching and Marme, Federick and Yang, Rongxi and Bugert, Peter and Lindblom, Annika and Margolin, Sara and García-Closas, Montserrat and Chanock, Stephen J. and Lissowska, Jolanta and Figueroa, Jonine D. and Bojesen, Stig E. and Nordestgaard, Børge G. and Flyger, Henrik and Hooning, Maartje J. and Kriege, Mieke and van den Ouweland, Ans M.W. and Koppert, Linetta B. and Fletcher, Olivia and Johnson, Nichola and dos-Santos-Silva, Isabel and Peto, Julian and Zheng, Wei and Deming-Halverson, Sandra and Shrubsole, Martha J. and Long, Jirong and Chang-Claude, Jenny and Rudolph, Anja and Seibold, Petra and Flesch-Janys, Dieter and Winqvist, Robert and Pylkäs, Katri and Jukkola-Vuorinen, Arja and Grip, Mervi and Cox, Angela and Cross, Simon S. and Reed, Malcolm W.R. and Schmidt, Marjanka K. and Broeks, Annegien and Cornelissen, Sten and Braaf, Linde and Kang, Daehee and Choi, Ji-Yeob and Park, Sue K. and Noh, Dong-Young and Simard, Jacques and Dumont, Martine and Goldberg, Mark S. and Labrèche, France and Fasching, Peter A. and Hein, Alexander and Ekici, Arif B. and Beckmann, Matthias W. and Radice, Paolo and Peterlongo, Paolo and Azzollini, Jacopo and Barile, Monica and Sawyer, Elinor and Tomlinson, Ian and Kerin, Michael and Miller, Nicola and Hopper, John L. and Schmidt, Daniel F. and Makalic, Enes and Southey, Melissa C. and Hwang Teo, Soo and Har Yip, Cheng and Sivanandan, Kavitta and Tay, Wan-Ting and Shen, Chen-Yang and Hsiung, Chia-Ni and Yu, Jyh-Cherng and Hou, Ming-Feng and Guénel, Pascal and Truong, Therese and Sanchez, Marie and Mulot, Claire and Blot, William and Cai, Qiuyin and Nevanlinna, Heli and Muranen, Taru A. and Aittomäki, Kristiina and Blomqvist, Carl and Wu, Anna H. and Tseng, Chiu-Chen and Van Den Berg, David and Stram, Daniel O. and Bogdanova, Natalia and Dörk, Thilo and Muir, Kenneth and Lophatananon, Artitaya and Stewart-Brown, Sarah and Siriwanarangsan, Pornthep and Mannermaa, Arto and Kataja, Vesa and Kosma, Veli-Matti and Hartikainen, Jaana M. and Shu, Xiao-Ou and Lu, Wei and Gao, Yu-Tang and Zhang, Ben and Couch, Fergus J. and Toland, Amanda E. and Yannoukakos, Drakoulis and Sangrajrang, Suleeporn and McKay, James and Wang, Xianshu and Olson, Janet E. and Vachon, Celine and Purrington, Kristen and Severi, Gianluca and Baglietto, Laura and Haiman, Christopher A. and Henderson, Brian E. and Schumacher, Fredrick and Le Marchand, Loic and Devilee, Peter and Tollenaar, Robert A.E.M. and Seynaeve, Caroline and Czene, Kamila and Eriksson, Mikael and Humphreys, Keith and Darabi, Hatef and Ahmed, Shahana and Shah, Mitul and Pharoah, Paul D.P. and Hall, Per and Giles, Graham G. and Benítez, Javier and Dunning, Alison M. and Chenevix-Trench, Georgia and Easton, Douglas F. and Berchuck, Andrew and Eeles, Rosalind A. and Olama, Ali Amin Al and Kote-Jarai, Zsofia and Benlloch, Sara and Antoniou, Antonis and McGuffog, Lesley and Offit, Ken and Lee, Andrew and Dicks, Ed and Luccarini, Craig and Tessier, Daniel C. and Bacot, Francois and Vincent, Daniel and LaBoissière, Sylvie and Robidoux, Frederic and Nielsen, Sune F. and Cunningham, Julie M. and Windebank, Sharon A. and Hilker, Christopher A. and Meyer, Jeffrey and Angelakos, Maggie and Maskiell, Judi and van der Schoot, Ellen and Rutgers, Emiel and Verhoef, Senno and Hogervorst, Frans and Boonyawongviroj, Prat and Siriwanarungsan, Pornthep and Schrauder, Michael and Rübner, Matthias and Oeser, Sonja and Landrith, Silke and Williams, Eileen and Ryder-Mills, Elaine and Sargus, Kara and McInerney, Niall and Colleran, Gabrielle and Rowan, Andrew and Jones, Angela and Sohn, Christof and Schneeweiß, Andeas and Bugert, Peter and Álvarez, Núria and Lacey, James and Wang, Sophia and Ma, Huiyan and Lu, Yani and Deapen, Dennis and Pinder, Rich and Lee, Eunjung and Schumacher, Fred and Horn-Ross, Pam and Reynolds, Peggy and Nelson, David and Ziegler, Hartwig and Wolf, Sonja and Hermann, Volker and Lo, Wing-Yee and Justenhoven, Christina and Baisch, Christian and Fischer, Hans-Peter and Brüning, Thomas and Pesch, Beate and Rabstein, Sylvia and Lotz, Anne and Harth, Volker and Heikkinen, Tuomas and Erkkilä, Irja and Aaltonen, Kirsimari and von Smitten, Karl and Antonenkova, Natalia and Hillemanns, Peter and Christiansen, Hans and Myöhänen, Eija and Kemiläinen, Helena and Thorne, Heather and Niedermayr, Eveline and Bowtell, D and Chenevix-Trench, G and deFazio, A and Gertig, D and Green, A and Webb, P and Green, A. and Parsons, P. and Hayward, N. and Webb, P. and Whiteman, D. and Fung, Annie and Yashiki, June and Peuteman, Gilian and Smeets, Dominiek and Brussel, Thomas Van and Corthouts, Kathleen and Obi, Nadia and Heinz, Judith and Behrens, Sabine and Eilber, Ursula and Celik, Muhabbet and Olchers, Til and Manoukian, Siranoush and Peissel, Bernard and Scuvera, Giulietta and Zaffaroni, Daniela and Bonanni, Bernardo and Feroce, Irene and Maniscalco, Angela and Rossi, Alessandra and Bernard, Loris and Tranchant, Martine and Valois, Marie-France and Turgeon, Annie and Heguy, Lea and Sze Yee, Phuah and Kang, Peter and Nee, Kang In and Mariapun, Shivaani and Sook-Yee, Yoon and Lee, Daphne and Ching, Teh Yew and Taib, Nur Aishah Mohd and Otsukka, Meeri and Mononen, Kari and Selander, Teresa and Weerasooriya, Nayana and staff, OFBCR and Krol-Warmerdam, E. and Molenaar, J. and Blom, J. and Brinton, Louise and Szeszenia-Dabrowska, Neonila and Peplonska, Beata and Zatonski, Witold and Chao, Pei and Stagner, Michael and Bos, Petra and Blom, Jannet and Crepin, Ellen and Nieuwlaat, Anja and Heemskerk, Annette and Higham, Sue and Cross, Simon and Cramp, Helen and Connley, Dan and Balasubramanian, Sabapathy and Brock, Ian and Luccarini, Craig and Conroy, Don and Baynes, Caroline and Chua, Kimberley},
	month = nov,
	year = {2014},
	pmid = {24943594},
	pmcid = {PMC4204770},
	pages = {6096--6111},
}

@misc{yan_categorization_2024,
	title = {Categorization of 33 computational methods to detect spatially variable genes from spatially resolved transcriptomics data},
	copyright = {Creative Commons Attribution Non Commercial No Derivatives 4.0 International},
	url = {https://arxiv.org/abs/2405.18779},
	doi = {10.48550/ARXIV.2405.18779},
	abstract = {In the analysis of spatially resolved transcriptomics data, detecting spatially variable genes (SVGs) is crucial. Numerous computational methods exist, but varying SVG definitions and methodologies lead to incomparable results. We review 33 state-of-the-art methods, categorizing SVGs into three types: overall, cell-type-specific, and spatial-domain-marker SVGs. Our review explains the intuitions underlying these methods, summarizes their applications, and categorizes the hypothesis tests they use in the trade-off between generality and specificity for SVG detection. We discuss challenges in SVG detection and propose future directions for improvement. Our review offers insights for method developers and users, advocating for category-specific benchmarking.},
	urldate = {2024-10-09},
	publisher = {arXiv},
	author = {Yan, Guanao and Hua, Shuo Harper and Li, Jingyi Jessica},
	year = {2024},
	keywords = {Applications (stat.AP), FOS: Biological sciences, FOS: Computer and information sciences, Quantitative Methods (q-bio.QM)},
}

@misc{chen_benchmarking_2024,
	title = {Benchmarking algorithms for spatially variable gene identification in spatial transcriptomics},
	url = {http://biorxiv.org/lookup/doi/10.1101/2024.07.04.602147},
	doi = {10.1101/2024.07.04.602147},
	abstract = {Abstract 
          The rapid development of spatial transcriptomics has underscored the importance of identifying spatially variable genes. As a fundamental task in spatial transcriptomic data analysis, spatially variable gene identification has been extensively studied. However, the lack of comprehensive benchmark makes it difficult to validate the effectiveness of various algorithms scattered across a large number of studies with real-world datasets. In response, this article proposes a benchmark framework to evaluate algorithms for identifying spatially variable genes through the analysis of synthesized and real-world datasets, aiming to identify the best algorithms and their corresponding application scenarios. This framework can assist medical and life scientists in selecting suitable algorithms for their research, while also aid bioinformatics scientists in developing more powerful and efficient computational methods in spatial transcriptomic research.},
	language = {en},
	urldate = {2024-10-09},
	author = {Chen, Xuanwei and Ran, Qinghua and Tang, Junjie and Chen, Zihao and Huang, Siyuan and Shi, Xingjie and Xi, Ruibin},
	month = jul,
	year = {2024},
}

@article{chen_evaluating_2024,
	title = {Evaluating spatially variable gene detection methods for spatial transcriptomics data},
	volume = {25},
	issn = {1474-760X},
	url = {https://doi.org/10.1186/s13059-023-03145-y},
	doi = {10.1186/s13059-023-03145-y},
	abstract = {The identification of genes that vary across spatial domains in tissues and cells is an essential step for spatial transcriptomics data analysis. Given the critical role it serves for downstream data interpretations, various methods for detecting spatially variable genes (SVGs) have been proposed. However, the lack of benchmarking complicates the selection of a suitable method.},
	number = {1},
	urldate = {2024-10-09},
	journal = {Genome Biology},
	author = {Chen, Carissa and Kim, Hani Jieun and Yang, Pengyi},
	month = jan,
	year = {2024},
	pages = {18},
}

@article{xu_suppression_2020,
	title = {Suppression of {DDX39B} sensitizes ovarian cancer cells to {DNA}-damaging chemotherapeutic agents via destabilizing {BRCA1} {mRNA}},
	volume = {39},
	copyright = {2020 The Author(s), under exclusive licence to Springer Nature Limited},
	issn = {1476-5594},
	url = {https://www.nature.com/articles/s41388-020-01482-x},
	doi = {10.1038/s41388-020-01482-x},
	abstract = {Multiple RNA processing events including transcription, mRNA splicing, and export are delicately coordinated by the TREX complex. As one of the essential subunits, DDX39B couples the splicing and export machineries by recruiting ALYREF onto mRNA. In this study, we further explore the functions of DDX39B in handling damaged DNA, and unexpectedly find that DDX39B facilitates DNA repair by homologous recombination through upregulating BRCA1. Specifically, DDX39B binds to and stabilizes BRCA1 mRNA. DDX39B ensures ssDNA formation and RAD51 accumulation at DSB sites by maintaining BRCA1 levels. Without DDX39B being present, ovarian cancer cells exhibit hypersensitivity to DNA-damaging chemotherapeutic agents like platinum or PARPi. Moreover, DDX39B-deficient mice show embryonic lethality or developmental retardation, highly reminiscent of those lacking BRCA1. High DDX39B expression is correlated with worse survival in ovarian cancer patients. Thus, DDX39B suppression represents a rational approach for enhancing the efficacy of chemotherapy in BRCA1-proficient ovarian cancers.},
	language = {en},
	number = {47},
	urldate = {2024-10-09},
	journal = {Oncogene},
	author = {Xu, Zhanzhan and Li, Xiaoman and Li, Hanxiao and Nie, Chen and Liu, Wanchang and Li, Shiwei and Liu, Zelin and Wang, Weibin and Wang, Jiadong},
	month = nov,
	year = {2020},
	keywords = {Cancer, Homologous recombination},
	pages = {7051--7062},
}

@article{jin_advances_2024,
	title = {Advances in spatial transcriptomics and its applications in cancer research},
	volume = {23},
	issn = {1476-4598},
	url = {https://doi.org/10.1186/s12943-024-02040-9},
	doi = {10.1186/s12943-024-02040-9},
	abstract = {Malignant tumors have increasing morbidity and high mortality, and their occurrence and development is a complicate process. The development of sequencing technologies enabled us to gain a better understanding of the underlying genetic and molecular mechanisms in tumors. In recent years, the spatial transcriptomics sequencing technologies have been developed rapidly and allow the quantification and illustration of gene expression in the spatial context of tissues. Compared with the traditional transcriptomics technologies, spatial transcriptomics technologies not only detect gene expression levels in cells, but also inform the spatial location of genes within tissues, cell composition of biological tissues, and interaction between cells. Here we summarize the development of spatial transcriptomics technologies, spatial transcriptomics tools and its application in cancer research. We also discuss the limitations and challenges of current spatial transcriptomics approaches, as well as future development and prospects.},
	number = {1},
	urldate = {2025-03-11},
	journal = {Molecular Cancer},
	author = {Jin, Yang and Zuo, Yuanli and Li, Gang and Liu, Wenrong and Pan, Yitong and Fan, Ting and Fu, Xin and Yao, Xiaojun and Peng, Yong},
	month = jun,
	year = {2024},
	keywords = {Cancer, High-throughput sequencing, Spatial transcriptomics},
	pages = {129},
}

@article{pinero_disgenet_2015,
	title = {{DisGeNET}: a discovery platform for the dynamical exploration of human diseases and their genes},
	volume = {2015},
	issn = {1758-0463},
	shorttitle = {{DisGeNET}},
	url = {https://academic.oup.com/database/article-lookup/doi/10.1093/database/bav028},
	doi = {10.1093/database/bav028},
	language = {en},
	number = {0},
	urldate = {2025-03-10},
	journal = {Database},
	author = {Pinero, J. and Queralt-Rosinach, N. and Bravo, A. and Deu-Pons, J. and Bauer-Mehren, A. and Baron, M. and Sanz, F. and Furlong, L. I.},
	month = apr,
	year = {2015},
	pages = {bav028--bav028},
}

@article{wu_clusterprofiler_2021,
	title = {{clusterProfiler} 4.0: {A} universal enrichment tool for interpreting omics data},
	volume = {2},
	issn = {26666758},
	shorttitle = {{clusterProfiler} 4.0},
	url = {https://linkinghub.elsevier.com/retrieve/pii/S2666675821000667},
	doi = {10.1016/j.xinn.2021.100141},
	language = {en},
	number = {3},
	urldate = {2025-03-10},
	journal = {The Innovation},
	author = {Wu, Tianzhi and Hu, Erqiang and Xu, Shuangbin and Chen, Meijun and Guo, Pingfan and Dai, Zehan and Feng, Tingze and Zhou, Lang and Tang, Wenli and Zhan, Li and Fu, Xiaocong and Liu, Shanshan and Bo, Xiaochen and Yu, Guangchuang},
	month = aug,
	year = {2021},
	pages = {100141},
}

@article{seal_smash_2023,
	title = {{SMASH}: {Scalable} {Method} for {Analyzing} {Spatial} {Heterogeneity} of genes in spatial transcriptomics data},
	volume = {19},
	issn = {1553-7404},
	shorttitle = {{SMASH}},
	url = {https://journals.plos.org/plosgenetics/article?id=10.1371/journal.pgen.1010983},
	doi = {10.1371/journal.pgen.1010983},
	abstract = {In high-throughput spatial transcriptomics (ST) studies, it is of great interest to identify the genes whose level of expression in a tissue covaries with the spatial location of cells/spots. Such genes, also known as spatially variable genes (SVGs), can be crucial to the biological understanding of both structural and functional characteristics of complex tissues. Existing methods for detecting SVGs either suffer from huge computational demand or significantly lack statistical power. We propose a non-parametric method termed SMASH that achieves a balance between the above two problems. We compare SMASH with other existing methods in varying simulation scenarios demonstrating its superior statistical power and robustness. We apply the method to four ST datasets from different platforms uncovering interesting biological insights.},
	language = {en},
	number = {10},
	urldate = {2025-03-05},
	journal = {PLOS Genetics},
	author = {Seal, Souvik and Bitler, Benjamin G. and Ghosh, Debashis},
	month = oct,
	year = {2023},
	keywords = {Gene expression, Cerebellum, Covariance, Gene ontologies, Gene regulation, Simulation and modeling, Test statistics, Transcriptome analysis},
	pages = {e1010983},
}

@article{yuan_heartsvg_2024,
	title = {{HEARTSVG}: a fast and accurate method for identifying spatially variable genes in large-scale spatial transcriptomics},
	volume = {15},
	issn = {2041-1723},
	shorttitle = {{HEARTSVG}},
	url = {https://www.nature.com/articles/s41467-024-49846-1},
	doi = {10.1038/s41467-024-49846-1},
	abstract = {Abstract 
             
              Identifying spatially variable genes (SVGs) is crucial for understanding the spatiotemporal characteristics of diseases and tissue structures, posing a distinctive challenge in spatial transcriptomics research. We propose HEARTSVG, a distribution-free, test-based method for fast and accurately identifying spatially variable genes in large-scale spatial transcriptomic data. Extensive simulations demonstrate that HEARTSVG outperforms state-of-the-art methods with higher 
               
                 
                  \$\$\{F\}\_\{1\}\$\$ 
                   
                     
                       
                        F 
                       
                       
                        1 
                       
                     
                   
                 
               
              scores (average 
               
                 
                  \$\$\{F\}\_\{1\}\$\$ 
                   
                     
                       
                        F 
                       
                       
                        1 
                       
                     
                   
                 
               
              Score=0.948), improved computational efficiency, scalability, and reduced false positives (FPs). Through analysis of twelve real datasets from various spatial transcriptomic technologies, HEARTSVG identifies a greater number of biologically significant SVGs (average AUC = 0.792) than other comparative methods without prespecifying spatial patterns. Furthermore, by clustering SVGs, we uncover two distinct tumor spatial domains characterized by unique spatial expression patterns, spatial-temporal locations, and biological functions in human colorectal cancer data, unraveling the complexity of tumors.},
	language = {en},
	number = {1},
	urldate = {2025-03-05},
	journal = {Nature Communications},
	author = {Yuan, Xin and Ma, Yanran and Gao, Ruitian and Cui, Shuya and Wang, Yifan and Fa, Botao and Ma, Shiyang and Wei, Ting and Ma, Shuangge and Yu, Zhangsheng},
	month = jul,
	year = {2024},
	pages = {5700},
}
